# Supplementary material for: 19-Benzo­yloxy-13,16-seco-ent-beyeran 13,16-lactone
Source: Acta Crystallogr Sect E Struct Rep Online. 2010 Dec 15;67(Pt 1):o134. doi: 10.1107/S1600536810051561 (PMC3050127; doi:10.1107/S1600536810051561)
Supplement: Supplementary file 1 [file e-67-0o134-sup1.cif]

##############################################################################
###                                                                        ###
###        Electronic paper (Acta Crystallographica Section E)             ###
###                                                                        ###
##############################################################################
#                                                                            #
# This CIF contains the data in a paper accepted for publication in Acta     #
# Crystallographica Section E. It conforms to the requirements of Notes      #
# for Authors for Section E, and has been peer reviewed under the auspices   #
# of the IUCr Commission on Journals.                                        #
#                                                                            #
# Full details of the Crystallographic Information File format               #
# are given in the paper "The Crystallographic Information File (CIF):       #
# a New Standard Archive File for Crystallography" by S. R. Hall, F. H.      #
# Allen and I. D. Brown [Acta Cryst. (1991), A47, 655-685].                  #
#                                                                            #
# The current version of the core CIF dictionary is obtainable from          #
# ftp://ftp.iucr.org/pub/cif_core.dic. The current version number is 2.4.    #
#                                                                            #
# Software is freely available for graphical display of the structure(s) in  #
# this CIF.  For information consult the CIF home page http://www.iucr.org/  #
# cif/home.html                                                              #
#                                                                            #
# This file may be used for bona fide research purposes within the           #
# scientific community so long as proper attribution is given to the journal # 
# article from which it was obtained.                                        #
#                                                                            #
##############################################################################
                                             
data_I
_audit_creation_method     SHELXL-97
_chemical_name_systematic
;
19-Benzoyloxy-13,16-<i>seco</i>-<i>ent</i>-beyeran 13,16-lactone
;
_chemical_name_common     ?
_chemical_formula_moiety     'C27 H34 O5'
_chemical_formula_sum     'C27 H34 O5'
_chemical_formula_iupac     'C27 H34 O5'
_chemical_formula_weight     438.54
_chemical_melting_point     ?
_symmetry_cell_setting     orthorhombic
_symmetry_space_group_name_H-M     'P 21 21 21'
_symmetry_space_group_name_Hall     'P 2ac 2ab'
loop_
    _symmetry_equiv_pos_as_xyz
    'x, y, z'
    '-x+1/2, -y, z+1/2'
    '-x, y+1/2, -z+1/2'
    'x+1/2, -y+1/2, -z'
_cell_length_a     7.7425(16)
_cell_length_b     11.871(2)
_cell_length_c     25.306(5)
_cell_angle_alpha     90.00
_cell_angle_beta     90.00
_cell_angle_gamma     90.00
_cell_volume     2325.8(8)
_cell_formula_units_Z     4
_cell_measurement_reflns_used     2537
_cell_measurement_theta_min     2.353
_cell_measurement_theta_max     20.268
_cell_measurement_temperature     298(2)
_exptl_crystal_description     prism
_exptl_crystal_colour     colourless
_exptl_crystal_size_max     0.48
_exptl_crystal_size_mid     0.46
_exptl_crystal_size_min     0.43
_exptl_crystal_density_diffrn     1.252
_exptl_crystal_density_meas     ?
_exptl_crystal_density_method     'not measured'
_exptl_crystal_F_000     944
_exptl_absorpt_coefficient_mu     0.085
_exptl_absorpt_correction_type     multi-scan
_exptl_absorpt_process_details     '(SADABS; Sheldrick, 2003)'
_exptl_absorpt_correction_T_min     0.9603
_exptl_absorpt_correction_T_max     0.9644
_exptl_special_details
;
;
_diffrn_ambient_temperature     298(2)
_diffrn_radiation_type     MoK\a
_diffrn_radiation_wavelength     0.71073
_diffrn_radiation_source     'fine-focus sealed tube'
_diffrn_radiation_monochromator     graphite
_diffrn_measurement_device_type     'Bruker SMART CCD area-detector'
_diffrn_measurement_method     'phi and omega scans'
_diffrn_detector_area_resol_mean     ?
_diffrn_reflns_number     12234
_diffrn_reflns_av_R_equivalents     0.0640
_diffrn_reflns_av_sigmaI/netI     0.0468
_diffrn_reflns_theta_min     1.61
_diffrn_reflns_theta_max     25.01
_diffrn_reflns_theta_full     25.01
_diffrn_measured_fraction_theta_max     1.000
_diffrn_measured_fraction_theta_full     1.000
_diffrn_reflns_limit_h_min     -5
_diffrn_reflns_limit_h_max     9
_diffrn_reflns_limit_k_min     -14
_diffrn_reflns_limit_k_max     14
_diffrn_reflns_limit_l_min     -28
_diffrn_reflns_limit_l_max     30
_diffrn_standards_number     ?
_diffrn_standards_interval_count     ?
_diffrn_standards_interval_time     ?
_diffrn_standards_decay_%     ?
_refine_special_details
;
Refinement of <i>F</i>^2^ against ALL reflections. The weighted <i>R</i>-factor
<i>wR</i> and goodness of fit <i>S</i> are based on <i>F</i>^2^, conventional
<i>R</i>-factors <i>R</i> are based on <i>F</i>, with <i>F</i> set to zero for
negative <i>F</i>^2^. The threshold expression of <i>F</i>^2^ >
\s(<i>F</i>^2^) is used only for calculating <i>R</i>-factors(gt) <i>etc</i>.
and is not relevant to the choice of reflections for refinement.
<i>R</i>-factors based on <i>F</i>^2^ are statistically about twice as large
as those based on <i>F</i>, and <i>R</i>- factors based on ALL data will be
even larger.
;
_reflns_number_total     2362
_reflns_number_gt     1500
_reflns_threshold_expression     I>2sigma(I)
_refine_ls_structure_factor_coef     Fsqd
_refine_ls_matrix_type     full
_refine_ls_R_factor_all     0.0955
_refine_ls_R_factor_gt     0.0511
_refine_ls_wR_factor_gt     0.1240
_refine_ls_wR_factor_ref     0.1542
_refine_ls_goodness_of_fit_ref     1.032
_refine_ls_restrained_S_all     1.032
_refine_ls_number_reflns     2362
_refine_ls_number_parameters     310
_refine_ls_number_restraints     0
_refine_ls_hydrogen_treatment     constr
_refine_ls_weighting_scheme     calc
_refine_ls_weighting_details
         'calc w=1/[\s^2^(Fo^2^)+(0.0594P)^2^+1.2539P] where P=(Fo^2^+2Fc^2^)/3'
_atom_sites_solution_hydrogens     geom
_atom_sites_solution_primary     direct
_atom_sites_solution_secondary     difmap
_refine_ls_shift/su_max     0.001
_refine_ls_shift/su_mean     0.000
_refine_diff_density_max     0.182
_refine_diff_density_min     -0.191
_refine_ls_extinction_method     'SHELXL97 (Sheldrick, 2008)'
_refine_ls_extinction_coef     0.023(3)
_refine_ls_extinction_expression
                                  'Fc^*^=kFc[1+0.001xFc^2^\l^3^/sin(2\q)]^-1/4^'
loop_
    _atom_type_symbol
    _atom_type_description
    _atom_type_scat_dispersion_real
    _atom_type_scat_dispersion_imag
    _atom_type_scat_source
    'C' 'C' 0.0033 0.0000
                         'International Tables Vol C Tables 4.2.6.8 and 6.1.1.4'
    'H' 'H' 0.0000 0.0000
                         'International Tables Vol C Tables 4.2.6.8 and 6.1.1.4'
    'O' 'O' 0.0106 0.0000
                         'International Tables Vol C Tables 4.2.6.8 and 6.1.1.4'
_computing_data_collection     'SMART (Bruker, 1999)'
_computing_cell_refinement     'SAINT (Bruker, 1999)'
_computing_data_reduction     'SAINT (Bruker, 1999)'
_computing_structure_solution     'SHELXS97 (Sheldrick, 2008)'
_computing_structure_refinement     'SHELXL97 (Sheldrick, 2008)'
_computing_molecular_graphics     'SHELXTL (Sheldrick, 2008)'
_computing_publication_material
                      'SHELXTL (Sheldrick, 2008) and <i>PLATON</i> (Spek, 2009)'
loop_
    _atom_site_type_symbol
    _atom_site_label
    _atom_site_fract_x
    _atom_site_fract_y
    _atom_site_fract_z
    _atom_site_U_iso_or_equiv
    _atom_site_adp_type
    _atom_site_calc_flag
    _atom_site_refinement_flags
    _atom_site_occupancy
    _atom_site_disorder_assembly
    _atom_site_disorder_group
    O O1 0.918(17) 0.286(9) 0.376(4) 0.067(15) Uani d P 0.6(4) A 1
    O O1' 0.87(2) 0.259(13) 0.388(6) 0.07(2) Uani d P 0.4(4) A 2
    O O2 0.6430(6) 0.2441(3) 0.34276(13) 0.0755(11) Uani d . 1 A .
    O O3 0.5237(5) 0.1873(3) 0.05672(13) 0.0754(11) Uani d . 1 . .
    O O4 0.319(14) 0.287(9) 0.0949(8) 0.087(15) Uani d P 0.6(2) A 1
    O O4' 0.388(18) 0.324(8) 0.0979(18) 0.083(18) Uani d P 0.4(2) A 2
    O O5 0.8077(6) 0.4534(3) 0.37365(15) 0.0865(12) Uani d . 1 A .
    C C1 0.7924(8) 0.2203(4) 0.34546(19) 0.0627(13) Uani d . 1 . .
    C C2 0.8863(7) 0.1252(4) 0.31854(18) 0.0609(13) Uani d . 1 A .
    C C3 1.0812(7) 0.1462(4) 0.3150(2) 0.0688(15) Uani d . 1 . .
    H H3A 1.1236 0.1678 0.3496 0.083 Uiso calc R 1 A .
    H H3B 1.1379 0.0763 0.3052 0.083 Uiso calc R 1 . .
    C C4 1.1302(7) 0.2357(4) 0.2759(2) 0.0733(15) Uani d . 1 A .
    H H4A 1.2551 0.2410 0.2740 0.088 Uiso calc R 1 . .
    H H4B 1.0863 0.3078 0.2879 0.088 Uiso calc R 1 . .
    C C5 1.0590(6) 0.2109(5) 0.22116(19) 0.0660(14) Uani d . 1 . .
    H H5A 1.1146 0.1437 0.2075 0.079 Uiso calc R 1 A .
    H H5B 1.0879 0.2729 0.1978 0.079 Uiso calc R 1 . .
    C C6 0.8618(6) 0.1932(4) 0.22027(17) 0.0515(11) Uani d . 1 A .
    C C7 0.8138(6) 0.1451(4) 0.16440(16) 0.0504(11) Uani d . 1 . .
    H H7 0.8949 0.0828 0.1589 0.061 Uiso calc R 1 A .
    C C8 0.6345(6) 0.0916(4) 0.15766(16) 0.0507(11) Uani d . 1 A .
    C C9 0.5994(7) 0.0101(4) 0.20318(16) 0.0582(13) Uani d . 1 . .
    H H9A 0.6739 -0.0551 0.1995 0.070 Uiso calc R 1 A .
    H H9B 0.4808 -0.0157 0.2011 0.070 Uiso calc R 1 . .
    C C10 0.6299(7) 0.0636(4) 0.25735(17) 0.0585(13) Uani d . 1 A .
    H H10A 0.5532 0.1275 0.2619 0.070 Uiso calc R 1 . .
    H H10B 0.6049 0.0092 0.2849 0.070 Uiso calc R 1 . .
    C C11 0.8170(7) 0.1023(4) 0.26179(17) 0.0533(12) Uani d . 1 . .
    H H11 0.8832 0.0365 0.2502 0.064 Uiso calc R 1 A .
    C C12 0.8501(7) 0.2262(4) 0.11891(16) 0.0631(13) Uani d . 1 A .
    H H12A 0.7699 0.2888 0.1206 0.076 Uiso calc R 1 . .
    H H12B 0.9662 0.2560 0.1224 0.076 Uiso calc R 1 . .
    C C13 0.8323(7) 0.1673(4) 0.06560(19) 0.0689(15) Uani d . 1 . .
    H H13A 0.8412 0.2232 0.0378 0.083 Uiso calc R 1 A .
    H H13B 0.9274 0.1149 0.0613 0.083 Uiso calc R 1 . .
    C C14 0.6646(7) 0.1041(4) 0.05918(18) 0.0647(13) Uani d . 1 A .
    C C15 0.6338(7) 0.0269(4) 0.10523(17) 0.0596(12) Uani d . 1 . .
    H H15A 0.7231 -0.0304 0.1060 0.072 Uiso calc R 1 A .
    H H15B 0.5234 -0.0105 0.1009 0.072 Uiso calc R 1 . .
    C C16 0.4840(7) 0.1744(4) 0.15308(18) 0.0590(13) Uani d . 1 . .
    H H16A 0.3798 0.1352 0.1638 0.071 Uiso calc R 1 A .
    H H16B 0.5033 0.2343 0.1785 0.071 Uiso calc R 1 . .
    C C17 0.4497(8) 0.2280(5) 0.1007(2) 0.0706(15) Uani d . 1 A .
    C C18 0.8566(9) 0.0239(4) 0.35505(19) 0.0830(18) Uani d . 1 . .
    H H18A 0.9122 -0.0413 0.3405 0.124 Uiso calc R 1 A .
    H H18B 0.7349 0.0100 0.3582 0.124 Uiso calc R 1 . .
    H H18C 0.9040 0.0397 0.3893 0.124 Uiso calc R 1 . .
    C C19 0.6557(9) 0.0447(5) 0.00632(19) 0.0854(18) Uani d . 1 . .
    H H19A 0.6759 0.0980 -0.0215 0.128 Uiso calc R 1 A .
    H H19B 0.5434 0.0116 0.0020 0.128 Uiso calc R 1 . .
    H H19C 0.7420 -0.0133 0.0050 0.128 Uiso calc R 1 . .
    C C20 0.8505(8) 0.3784(5) 0.4017(2) 0.0704(14) Uani d . 1 . .
    C C21 0.8676(7) 0.3817(4) 0.45931(19) 0.0642(13) Uani d . 1 A .
    C C22 0.9247(8) 0.2913(5) 0.4883(2) 0.0811(17) Uani d . 1 . .
    H H22 0.9533 0.2242 0.4714 0.097 Uiso calc R 1 A .
    C C23 0.9396(9) 0.3002(6) 0.5427(3) 0.0920(19) Uani d . 1 A .
    H H23 0.9784 0.2391 0.5624 0.110 Uiso calc R 1 . .
    C C24 0.8976(8) 0.3980(6) 0.5672(2) 0.0895(19) Uani d . 1 . .
    H H24 0.9076 0.4035 0.6037 0.107 Uiso calc R 1 A .
    C C25 0.8411(9) 0.4880(6) 0.5388(2) 0.0886(18) Uani d . 1 A .
    H H25 0.8135 0.5547 0.5561 0.106 Uiso calc R 1 . .
    C C26 0.8243(7) 0.4813(5) 0.4848(2) 0.0743(15) Uani d . 1 . .
    H H26 0.7844 0.5428 0.4656 0.089 Uiso calc R 1 A .
    C C27 0.7749(7) 0.3072(3) 0.23161(18) 0.0611(13) Uani d . 1 . .
    H H27A 0.8062 0.3602 0.2046 0.092 Uiso calc R 1 A .
    H H27B 0.8125 0.3348 0.2654 0.092 Uiso calc R 1 . .
    H H27C 0.6518 0.2978 0.2319 0.092 Uiso calc R 1 . .
loop_
    _atom_site_aniso_label
    _atom_site_aniso_U_11
    _atom_site_aniso_U_22
    _atom_site_aniso_U_33
    _atom_site_aniso_U_12
    _atom_site_aniso_U_13
    _atom_site_aniso_U_23
    O1 0.07(2) 0.064(16) 0.067(14) 0.010(18) -0.005(16) -0.014(14)
    O1' 0.07(3) 0.06(2) 0.07(2) 0.01(3) 0.00(2) -0.01(2)
    O2 0.075(3) 0.083(2) 0.069(2) 0.005(2) 0.016(2) -0.0057(19)
    O3 0.084(3) 0.085(2) 0.058(2) 0.016(2) 0.005(2) 0.0064(19)
    O4 0.08(2) 0.08(2) 0.097(6) 0.03(2) -0.006(8) 0.007(8)
    O4' 0.08(3) 0.08(2) 0.091(9) 0.03(2) 0.004(12) 0.011(10)
    O5 0.098(3) 0.083(3) 0.078(2) 0.014(3) -0.003(2) 0.007(2)
    C1 0.071(4) 0.059(3) 0.057(3) 0.007(3) -0.001(3) -0.002(3)
    C2 0.071(3) 0.053(3) 0.059(3) 0.007(3) -0.001(3) -0.003(2)
    C3 0.069(4) 0.065(3) 0.072(3) 0.014(3) -0.011(3) -0.013(3)
    C4 0.063(3) 0.074(3) 0.084(4) -0.001(3) -0.001(3) -0.017(3)
    C5 0.059(3) 0.066(3) 0.073(3) -0.008(3) 0.009(3) -0.003(3)
    C6 0.052(3) 0.047(3) 0.055(3) 0.000(2) 0.008(2) -0.002(2)
    C7 0.054(3) 0.048(2) 0.049(2) 0.002(2) 0.010(2) -0.002(2)
    C8 0.053(3) 0.047(2) 0.051(3) 0.001(2) 0.009(2) 0.002(2)
    C9 0.063(3) 0.051(3) 0.061(3) -0.011(2) 0.006(2) 0.005(2)
    C10 0.065(3) 0.055(3) 0.056(3) -0.006(3) 0.008(3) 0.012(2)
    C11 0.059(3) 0.046(2) 0.055(3) 0.003(2) 0.003(2) 0.000(2)
    C12 0.070(3) 0.063(3) 0.056(3) -0.008(3) 0.014(3) 0.001(2)
    C13 0.075(4) 0.078(3) 0.054(3) -0.002(3) 0.016(3) -0.001(3)
    C14 0.067(3) 0.073(3) 0.054(3) 0.005(3) 0.011(3) -0.003(3)
    C15 0.061(3) 0.059(3) 0.059(3) 0.005(3) 0.007(3) -0.009(2)
    C16 0.060(3) 0.064(3) 0.053(3) 0.007(3) 0.009(2) 0.001(2)
    C17 0.076(4) 0.073(4) 0.063(3) 0.017(3) 0.007(3) 0.004(3)
    C18 0.116(5) 0.065(3) 0.068(3) 0.011(4) -0.011(4) 0.011(3)
    C19 0.088(4) 0.107(4) 0.061(3) 0.001(4) 0.008(3) -0.019(3)
    C20 0.071(4) 0.071(4) 0.069(3) 0.011(3) -0.004(3) -0.015(3)
    C21 0.061(3) 0.067(3) 0.065(3) 0.003(3) -0.002(3) -0.014(3)
    C22 0.085(4) 0.080(4) 0.079(4) 0.005(4) -0.011(3) -0.012(3)
    C23 0.091(5) 0.098(5) 0.087(4) -0.002(4) -0.010(4) 0.004(4)
    C24 0.077(4) 0.116(5) 0.076(4) -0.001(4) 0.000(4) -0.014(4)
    C25 0.082(4) 0.096(4) 0.088(4) 0.004(4) 0.003(4) -0.031(4)
    C26 0.069(4) 0.077(3) 0.076(4) 0.005(3) -0.001(3) -0.018(3)
    C27 0.077(3) 0.045(3) 0.062(3) 0.003(3) 0.007(3) 0.002(2)
_geom_special_details
;
All e.s.d.'s (except the e.s.d. in the dihedral angle between two l.s. planes)
are estimated using the full covariance matrix. The cell e.s.d.'s are taken
into account individually in the estimation of e.s.d.'s in distances, angles
and torsion angles; correlations between e.s.d.'s in cell parameters are only
used when they are defined by crystal symmetry. An approximate (isotropic)
treatment of cell e.s.d.'s is used for estimating e.s.d.'s involving l.s.
planes.
;
loop_
    _geom_bond_atom_site_label_1
    _geom_bond_atom_site_label_2
    _geom_bond_site_symmetry_2
    _geom_bond_distance
    _geom_bond_publ_flag
    O1 C20 . 1.38(2) ?
    O1 C1 . 1.47(9) ?
    O1' C1 . 1.31(4) ?
    O1' C20 . 1.47(10) ?
    O2 C1 . 1.193(6) ?
    O3 C17 . 1.341(6) ?
    O3 C14 . 1.473(6) ?
    O4 C17 . 1.24(3) ?
    O4' C17 . 1.24(4) ?
    O5 C20 . 1.185(6) ?
    C1 C2 . 1.505(7) ?
    C2 C3 . 1.532(8) ?
    C2 C18 . 1.534(6) ?
    C2 C11 . 1.557(6) ?
    C3 C4 . 1.501(7) ?
    C3 H3A . 0.9700 ?
    C3 H3B . 0.9700 ?
    C4 C5 . 1.519(7) ?
    C4 H4A . 0.9700 ?
    C4 H4B . 0.9700 ?
    C5 C6 . 1.541(6) ?
    C5 H5A . 0.9700 ?
    C5 H5B . 0.9700 ?
    C6 C27 . 1.538(6) ?
    C6 C11 . 1.546(6) ?
    C6 C7 . 1.569(6) ?
    C7 C12 . 1.526(6) ?
    C7 C8 . 1.537(7) ?
    C7 H7 . 0.9800 ?
    C8 C9 . 1.528(6) ?
    C8 C16 . 1.529(6) ?
    C8 C15 . 1.533(6) ?
    C9 C10 . 1.529(6) ?
    C9 H9A . 0.9700 ?
    C9 H9B . 0.9700 ?
    C10 C11 . 1.524(7) ?
    C10 H10A . 0.9700 ?
    C10 H10B . 0.9700 ?
    C11 H11 . 0.9800 ?
    C12 C13 . 1.526(6) ?
    C12 H12A . 0.9700 ?
    C12 H12B . 0.9700 ?
    C13 C14 . 1.509(7) ?
    C13 H13A . 0.9700 ?
    C13 H13B . 0.9700 ?
    C14 C15 . 1.501(6) ?
    C14 C19 . 1.514(6) ?
    C15 H15A . 0.9700 ?
    C15 H15B . 0.9700 ?
    C16 C17 . 1.495(7) ?
    C16 H16A . 0.9700 ?
    C16 H16B . 0.9700 ?
    C18 H18A . 0.9600 ?
    C18 H18B . 0.9600 ?
    C18 H18C . 0.9600 ?
    C19 H19A . 0.9600 ?
    C19 H19B . 0.9600 ?
    C19 H19C . 0.9600 ?
    C20 C21 . 1.465(7) ?
    C21 C22 . 1.373(7) ?
    C21 C26 . 1.389(7) ?
    C22 C23 . 1.386(8) ?
    C22 H22 . 0.9300 ?
    C23 C24 . 1.355(9) ?
    C23 H23 . 0.9300 ?
    C24 C25 . 1.359(8) ?
    C24 H24 . 0.9300 ?
    C25 C26 . 1.375(7) ?
    C25 H25 . 0.9300 ?
    C26 H26 . 0.9300 ?
    C27 H27A . 0.9600 ?
    C27 H27B . 0.9600 ?
    C27 H27C . 0.9600 ?
loop_
    _geom_angle_atom_site_label_1
    _geom_angle_atom_site_label_2
    _geom_angle_atom_site_label_3
    _geom_angle_site_symmetry_1
    _geom_angle_site_symmetry_3
    _geom_angle
    _geom_angle_publ_flag
    C20 O1 C1 . . 115(6) ?
    C1 O1' C20 . . 119(6) ?
    C17 O3 C14 . . 121.5(4) ?
    O2 C1 O1' . . 113(6) ?
    O2 C1 O1 . . 123(2) ?
    O1' C1 O1 . . 23(6) ?
    O2 C1 C2 . . 128.4(5) ?
    O1' C1 C2 . . 115(3) ?
    O1 C1 C2 . . 108(2) ?
    C1 C2 C3 . . 112.4(4) ?
    C1 C2 C18 . . 104.0(4) ?
    C3 C2 C18 . . 108.1(5) ?
    C1 C2 C11 . . 112.4(4) ?
    C3 C2 C11 . . 108.3(4) ?
    C18 C2 C11 . . 111.5(4) ?
    C4 C3 C2 . . 113.8(5) ?
    C4 C3 H3A . . 108.8 ?
    C2 C3 H3A . . 108.8 ?
    C4 C3 H3B . . 108.8 ?
    C2 C3 H3B . . 108.8 ?
    H3A C3 H3B . . 107.7 ?
    C3 C4 C5 . . 111.8(4) ?
    C3 C4 H4A . . 109.3 ?
    C5 C4 H4A . . 109.3 ?
    C3 C4 H4B . . 109.3 ?
    C5 C4 H4B . . 109.3 ?
    H4A C4 H4B . . 107.9 ?
    C4 C5 C6 . . 113.5(4) ?
    C4 C5 H5A . . 108.9 ?
    C6 C5 H5A . . 108.9 ?
    C4 C5 H5B . . 108.9 ?
    C6 C5 H5B . . 108.9 ?
    H5A C5 H5B . . 107.7 ?
    C27 C6 C5 . . 108.1(4) ?
    C27 C6 C11 . . 112.9(4) ?
    C5 C6 C11 . . 107.9(4) ?
    C27 C6 C7 . . 112.6(4) ?
    C5 C6 C7 . . 107.3(4) ?
    C11 C6 C7 . . 107.8(3) ?
    C12 C7 C8 . . 110.1(4) ?
    C12 C7 C6 . . 114.0(4) ?
    C8 C7 C6 . . 117.7(4) ?
    C12 C7 H7 . . 104.5 ?
    C8 C7 H7 . . 104.5 ?
    C6 C7 H7 . . 104.5 ?
    C9 C8 C16 . . 109.2(4) ?
    C9 C8 C15 . . 109.6(3) ?
    C16 C8 C15 . . 104.7(4) ?
    C9 C8 C7 . . 109.8(4) ?
    C16 C8 C7 . . 115.5(4) ?
    C15 C8 C7 . . 107.8(4) ?
    C8 C9 C10 . . 112.7(4) ?
    C8 C9 H9A . . 109.1 ?
    C10 C9 H9A . . 109.1 ?
    C8 C9 H9B . . 109.1 ?
    C10 C9 H9B . . 109.1 ?
    H9A C9 H9B . . 107.8 ?
    C11 C10 C9 . . 109.7(4) ?
    C11 C10 H10A . . 109.7 ?
    C9 C10 H10A . . 109.7 ?
    C11 C10 H10B . . 109.7 ?
    C9 C10 H10B . . 109.7 ?
    H10A C10 H10B . . 108.2 ?
    C10 C11 C6 . . 112.0(4) ?
    C10 C11 C2 . . 116.6(4) ?
    C6 C11 C2 . . 115.3(4) ?
    C10 C11 H11 . . 103.6 ?
    C6 C11 H11 . . 103.6 ?
    C2 C11 H11 . . 103.6 ?
    C13 C12 C7 . . 111.2(4) ?
    C13 C12 H12A . . 109.4 ?
    C7 C12 H12A . . 109.4 ?
    C13 C12 H12B . . 109.4 ?
    C7 C12 H12B . . 109.4 ?
    H12A C12 H12B . . 108.0 ?
    C14 C13 C12 . . 113.6(4) ?
    C14 C13 H13A . . 108.8 ?
    C12 C13 H13A . . 108.8 ?
    C14 C13 H13B . . 108.8 ?
    C12 C13 H13B . . 108.8 ?
    H13A C13 H13B . . 107.7 ?
    O3 C14 C15 . . 109.0(4) ?
    O3 C14 C13 . . 108.0(4) ?
    C15 C14 C13 . . 110.9(4) ?
    O3 C14 C19 . . 104.0(4) ?
    C15 C14 C19 . . 113.2(4) ?
    C13 C14 C19 . . 111.5(5) ?
    C14 C15 C8 . . 111.5(4) ?
    C14 C15 H15A . . 109.3 ?
    C8 C15 H15A . . 109.3 ?
    C14 C15 H15B . . 109.3 ?
    C8 C15 H15B . . 109.3 ?
    H15A C15 H15B . . 108.0 ?
    C17 C16 C8 . . 118.5(4) ?
    C17 C16 H16A . . 107.7 ?
    C8 C16 H16A . . 107.7 ?
    C17 C16 H16B . . 107.7 ?
    C8 C16 H16B . . 107.7 ?
    H16A C16 H16B . . 107.1 ?
    O4 C17 O4' . . 32.7(15) ?
    O4 C17 O3 . . 117.0(11) ?
    O4' C17 O3 . . 116.7(14) ?
    O4 C17 C16 . . 119(2) ?
    O4' C17 C16 . . 121(2) ?
    O3 C17 C16 . . 120.4(5) ?
    C2 C18 H18A . . 109.5 ?
    C2 C18 H18B . . 109.5 ?
    H18A C18 H18B . . 109.5 ?
    C2 C18 H18C . . 109.5 ?
    H18A C18 H18C . . 109.5 ?
    H18B C18 H18C . . 109.5 ?
    C14 C19 H19A . . 109.5 ?
    C14 C19 H19B . . 109.5 ?
    H19A C19 H19B . . 109.5 ?
    C14 C19 H19C . . 109.5 ?
    H19A C19 H19C . . 109.5 ?
    H19B C19 H19C . . 109.5 ?
    O5 C20 O1 . . 115(5) ?
    O5 C20 C21 . . 127.0(5) ?
    O1 C20 C21 . . 117(4) ?
    O5 C20 O1' . . 128(4) ?
    O1 C20 O1' . . 24(2) ?
    C21 C20 O1' . . 105(6) ?
    C22 C21 C26 . . 119.7(5) ?
    C22 C21 C20 . . 122.7(5) ?
    C26 C21 C20 . . 117.6(5) ?
    C21 C22 C23 . . 119.8(6) ?
    C21 C22 H22 . . 120.1 ?
    C23 C22 H22 . . 120.1 ?
    C24 C23 C22 . . 120.0(6) ?
    C24 C23 H23 . . 120.0 ?
    C22 C23 H23 . . 120.0 ?
    C23 C24 C25 . . 120.6(6) ?
    C23 C24 H24 . . 119.7 ?
    C25 C24 H24 . . 119.7 ?
    C24 C25 C26 . . 120.6(6) ?
    C24 C25 H25 . . 119.7 ?
    C26 C25 H25 . . 119.7 ?
    C25 C26 C21 . . 119.2(6) ?
    C25 C26 H26 . . 120.4 ?
    C21 C26 H26 . . 120.4 ?
    C6 C27 H27A . . 109.5 ?
    C6 C27 H27B . . 109.5 ?
    H27A C27 H27B . . 109.5 ?
    C6 C27 H27C . . 109.5 ?
    H27A C27 H27C . . 109.5 ?
    H27B C27 H27C . . 109.5 ?
loop_
    _geom_torsion_atom_site_label_1
    _geom_torsion_atom_site_label_2
    _geom_torsion_atom_site_label_3
    _geom_torsion_atom_site_label_4
    _geom_torsion_site_symmetry_1
    _geom_torsion_site_symmetry_2
    _geom_torsion_site_symmetry_3
    _geom_torsion_site_symmetry_4
    _geom_torsion
    _geom_torsion_publ_flag
    C20 O1' C1 O2 . . . .  -5E1(2)
                                  ?
    C20 O1' C1 O1 . . . . 68(18) ?
    C20 O1' C1 C2 . . . . 148(12) ?
    C20 O1 C1 O2 . . . . 0(15) ?
    C20 O1 C1 O1' . . . . -73(11) ?
    C20 O1 C1 C2 . . . . 178(8) ?
    O2 C1 C2 C3 . . . . 159.0(5) ?
    O1' C1 C2 C3 . . . . -44(13) ?
    O1 C1 C2 C3 . . . . -19(7) ?
    O2 C1 C2 C18 . . . . -84.3(7) ?
    O1' C1 C2 C18 . . . . 73(13) ?
    O1 C1 C2 C18 . . . . 97(7) ?
    O2 C1 C2 C11 . . . . 36.5(7) ?
    O1' C1 C2 C11 . . . . -166(13) ?
    O1 C1 C2 C11 . . . . -142(7) ?
    C1 C2 C3 C4 . . . . -71.8(6) ?
    C18 C2 C3 C4 . . . . 174.0(4) ?
    C11 C2 C3 C4 . . . . 53.0(5) ?
    C2 C3 C4 C5 . . . . -55.2(6) ?
    C3 C4 C5 C6 . . . . 55.2(6) ?
    C4 C5 C6 C27 . . . . 69.4(5) ?
    C4 C5 C6 C11 . . . . -53.0(5) ?
    C4 C5 C6 C7 . . . . -168.9(4) ?
    C27 C6 C7 C12 . . . . 54.5(5) ?
    C5 C6 C7 C12 . . . . -64.3(5) ?
    C11 C6 C7 C12 . . . . 179.7(4) ?
    C27 C6 C7 C8 . . . . -76.6(5) ?
    C5 C6 C7 C8 . . . . 164.5(4) ?
    C11 C6 C7 C8 . . . . 48.5(5) ?
    C12 C7 C8 C9 . . . . 179.7(4) ?
    C6 C7 C8 C9 . . . . -47.4(5) ?
    C12 C7 C8 C16 . . . . -56.3(5) ?
    C6 C7 C8 C16 . . . . 76.6(5) ?
    C12 C7 C8 C15 . . . . 60.4(4) ?
    C6 C7 C8 C15 . . . . -166.7(4) ?
    C16 C8 C9 C10 . . . . -76.2(5) ?
    C15 C8 C9 C10 . . . . 169.7(4) ?
    C7 C8 C9 C10 . . . . 51.4(5) ?
    C8 C9 C10 C11 . . . . -60.0(5) ?
    C9 C10 C11 C6 . . . . 61.9(5) ?
    C9 C10 C11 C2 . . . . -162.2(4) ?
    C27 C6 C11 C10 . . . . 70.7(5) ?
    C5 C6 C11 C10 . . . . -169.9(4) ?
    C7 C6 C11 C10 . . . . -54.3(5) ?
    C27 C6 C11 C2 . . . . -65.8(6) ?
    C5 C6 C11 C2 . . . . 53.6(5) ?
    C7 C6 C11 C2 . . . . 169.2(4) ?
    C1 C2 C11 C10 . . . . -63.3(6) ?
    C3 C2 C11 C10 . . . . 171.9(4) ?
    C18 C2 C11 C10 . . . . 53.1(6) ?
    C1 C2 C11 C6 . . . . 71.1(6) ?
    C3 C2 C11 C6 . . . . -53.7(6) ?
    C18 C2 C11 C6 . . . . -172.5(4) ?
    C8 C7 C12 C13 . . . . -55.7(5) ?
    C6 C7 C12 C13 . . . . 169.6(4) ?
    C7 C12 C13 C14 . . . . 51.1(6) ?
    C17 O3 C14 C15 . . . . 34.9(6) ?
    C17 O3 C14 C13 . . . . -85.6(6) ?
    C17 O3 C14 C19 . . . . 155.9(5) ?
    C12 C13 C14 O3 . . . . 68.0(5) ?
    C12 C13 C14 C15 . . . . -51.3(6) ?
    C12 C13 C14 C19 . . . . -178.4(4) ?
    O3 C14 C15 C8 . . . . -61.8(5) ?
    C13 C14 C15 C8 . . . . 56.8(5) ?
    C19 C14 C15 C8 . . . . -177.0(5) ?
    C9 C8 C15 C14 . . . . 178.9(4) ?
    C16 C8 C15 C14 . . . . 61.9(5) ?
    C7 C8 C15 C14 . . . . -61.6(5) ?
    C9 C8 C16 C17 . . . . -154.6(4) ?
    C15 C8 C16 C17 . . . . -37.3(6) ?
    C7 C8 C16 C17 . . . . 81.1(5) ?
    C14 O3 C17 O4 . . . . -171(7) ?
    C14 O3 C17 O4' . . . . 152(9) ?
    C14 O3 C17 C16 . . . . -11.8(8) ?
    C8 C16 C17 O4 . . . . 173(7) ?
    C8 C16 C17 O4' . . . . -149(9) ?
    C8 C16 C17 O3 . . . . 13.9(8) ?
    C1 O1 C20 O5 . . . . -70(13) ?
    C1 O1 C20 C21 . . . . 121(7) ?
    C1 O1 C20 O1' . . . . 58(11) ?
    C1 O1' C20 O5 . . . .  -2E1(3)
                                  ?
    C1 O1' C20 O1 . . . . -83(19) ?
    C1 O1' C20 C21 . . . . 152(17) ?
    O5 C20 C21 C22 . . . . -177.4(6) ?
    O1 C20 C21 C22 . . . . -9(8) ?
    O1' C20 C21 C22 . . . . 12(9) ?
    O5 C20 C21 C26 . . . . 2.3(10) ?
    O1 C20 C21 C26 . . . . 170(8) ?
    O1' C20 C21 C26 . . . . -168(9) ?
    C26 C21 C22 C23 . . . . -0.4(9) ?
    C20 C21 C22 C23 . . . . 179.4(6) ?
    C21 C22 C23 C24 . . . . 0.1(10) ?
    C22 C23 C24 C25 . . . . -0.1(10) ?
    C23 C24 C25 C26 . . . . 0.4(10) ?
    C24 C25 C26 C21 . . . . -0.7(10) ?
    C22 C21 C26 C25 . . . . 0.6(9) ?
    C20 C21 C26 C25 . . . . -179.1(6) ?
data_global
_journal_date_recd_electronic     2010-09-30
_journal_date_accepted     2010-12-09
_journal_name_full     'Acta Crystallographica, Section E'
_journal_year     2011
_journal_volume     67
_journal_issue      1
_journal_page_first     o134
_journal_page_last     o134
_journal_paper_category     QO
_journal_coeditor_code     RN2071
_publ_contact_author_name     'Xiaoming Zha*'
_publ_contact_author_address
;
Jiangsu Center for Drug Screening
China Pharmaceutical University
Nanjing 210009
People's Republic of China
;
_publ_contact_author_email     xmzha80@hotmail.com
_publ_contact_author_fax     '086-25-83271142'
_publ_contact_author_phone     '086-25-83271340'
_publ_section_title
;
19-Benzoyloxy-13,16-<i>seco</i>-<i>ent</i>-beyeran 13,16-lactone
;
loop_
    _publ_author_name
    _publ_author_footnote
    _publ_author_address
    'Cai, Jin' .
;
Institute of Pharmaceutical Engineering
School of Chemistry and Chemical Engineering
Southeast University
Nanjing 210096
People's Republic of China
;
    'Zha, Xiaoming' .
;
Jiangsu Center for Drug Screening
China Pharmaceutical University
Nanjing 210009
People's Republic of China
;
