# Supplementary material for: 19-Benzo­yloxy-13,16-seco-ent-beyeran 13,16-lactone
Source: Acta Crystallogr Sect E Struct Rep Online. 2010 Dec 15;67(Pt 1):o134. doi: 10.1107/S1600536810051561 (PMC3050127; doi:10.1107/S1600536810051561)
Supplement: Supplementary file 2 [file e-67-0o134-Isup2.hkl]

# 
# h,k,l, Fc-squared, Fo-squared, sigma(Fo-squared) and status flag 
# 
data_I
_shelx_title ' 060408a in P2(1)2(1)2(1)' 
_shelx_refln_list_code          4 
_shelx_F_calc_maximum      151.79 
_exptl_crystal_F_000       944.00 
_reflns_d_resolution_high  0.8406 
 
loop_ 
 _symmetry_equiv_pos_as_xyz 
 'x, y, z' 
 '-x+1/2, -y, z+1/2' 
 '-x, y+1/2, -z+1/2' 
 'x+1/2, -y+1/2, -z' 
 
_cell_length_a     7.7425 
_cell_length_b    11.8706 
_cell_length_c    25.3062 
_cell_angle_alpha  90.000 
_cell_angle_beta   90.000 
_cell_angle_gamma  90.000 
 
_shelx_F_squared_multiplier     1.000 
 
loop_ 
 _refln_index_h 
 _refln_index_k 
 _refln_index_l 
 _refln_F_squared_calc 
 _refln_F_squared_meas 
 _refln_F_squared_sigma 
 _refln_observed_status 
   2   0   0      946.30      847.18     28.37 o 
   4   0   0    12488.13    12034.81    373.87 o 
   6   0   0      645.56      719.54     32.96 o 
   8   0   0        9.77       15.77     12.46 o 
   1   1   0     3401.43     3338.65     84.69 o 
   2   1   0    10312.87     9719.07    244.61 o 
   3   1   0      598.95      582.84     16.42 o 
   4   1   0      588.07      636.56     16.55 o 
   5   1   0      532.73      485.37     13.89 o 
   6   1   0       98.63      115.39      7.26 o 
   7   1   0        9.57        2.94      4.37 o 
   8   1   0        3.30       -2.59      6.81 o 
   9   1   0        6.53       -8.96      8.96 o 
   0   2   0    10005.50    11012.63    341.12 o 
   1   2   0     3852.10     3581.91    119.24 o 
   2   2   0     3785.07     3671.19    106.57 o 
   3   2   0      116.14      115.53      6.86 o 
   4   2   0      287.46      297.72     12.71 o 
   5   2   0        0.22        6.53      3.34 o 
   6   2   0       40.79       36.89      9.76 o 
   7   2   0       73.60       82.32      7.10 o 
   8   2   0        4.51        0.73     10.60 o 
   9   2   0        4.02       -9.69      9.69 o 
   1   3   0        2.12       -0.12      6.08 o 
   2   3   0       76.29       72.67      4.52 o 
   3   3   0     2535.55     2472.89     71.26 o 
   4   3   0       72.96       61.01      6.44 o 
   5   3   0      570.58      563.46     16.11 o 
   6   3   0        3.27       -3.58      3.58 o 
   7   3   0      173.32      185.59      9.23 o 
   8   3   0        0.14       -7.85      7.85 o 
   9   3   0        1.27       -8.82     12.38 o 
   0   4   0     6276.64     6347.73    198.43 o 
   1   4   0      372.43      353.66      9.34 o 
   2   4   0        0.93       -0.73      1.94 o 
   3   4   0     7595.08     7679.80    412.13 o 
   4   4   0       11.66        7.52      3.70 o 
   5   4   0       64.10       92.18      8.57 o 
   6   4   0        0.01       -0.27      4.25 o 
   7   4   0       97.80      135.84     11.24 o 
   8   4   0        0.03        4.80      9.83 o 
   1   5   0       19.54       27.55      3.42 o 
   2   5   0      971.54     1098.57     28.08 o 
   3   5   0        0.88        6.68      3.61 o 
   4   5   0       60.74       55.77      9.07 o 
   5   5   0      190.35      182.13     10.09 o 
   6   5   0      244.31      257.82     18.82 o 
   7   5   0       35.11       39.50      6.69 o 
   8   5   0       18.34       31.76     14.66 o 
   0   6   0       11.53        9.13      3.50 o 
   1   6   0      813.16      757.24     22.20 o 
   2   6   0      171.52      136.31      7.30 o 
   3   6   0      145.83      128.70      7.69 o 
   4   6   0      204.01      183.37      9.03 o 
   5   6   0        0.86       -0.20      4.85 o 
   6   6   0        0.95        2.32      4.73 o 
   7   6   0       73.54       85.18     32.65 o 
   8   6   0        3.80        2.22     13.70 o 
   1   7   0       21.07       25.18      4.87 o 
   2   7   0       35.62       41.11      5.77 o 
   3   7   0       81.99       67.90      6.34 o 
   4   7   0      162.42      152.47     10.42 o 
   5   7   0      317.99      307.49     13.20 o 
   6   7   0        2.56       -2.62      6.24 o 
   7   7   0        8.80        4.66      7.75 o 
   8   7   0        5.77       36.45     16.61 o 
   0   8   0      118.56      112.36     15.01 o 
   1   8   0       73.26       54.65      6.36 o 
   2   8   0       47.83       46.46      5.46 o 
   3   8   0       38.91       38.93      5.95 o 
   4   8   0      325.89      294.09     12.84 o 
   5   8   0      178.53      184.90     10.75 o 
   6   8   0        7.39        4.15      7.64 o 
   7   8   0        4.07       13.02      9.47 o 
   1   9   0       11.36       13.72      5.72 o 
   2   9   0        0.34       -3.14      3.14 o 
   3   9   0      186.20      169.85      8.21 o 
   4   9   0       40.79       46.95      7.31 o 
   5   9   0        0.66        2.01      7.55 o 
   6   9   0        2.06       -7.29      8.92 o 
   7   9   0        1.31       17.18      9.56 o 
   0  10   0      230.80      192.53     19.61 o 
   1  10   0        0.04       -4.45      4.45 o 
   2  10   0        7.65        6.44      4.21 o 
   3  10   0       26.68       19.36      4.93 o 
   4  10   0        4.17        5.60     11.05 o 
   5  10   0       38.07       46.56     10.80 o 
   6  10   0        2.93       -4.95      8.94 o 
   1  11   0        8.62        1.58     13.66 o 
   2  11   0      205.87      190.71     14.38 o 
   3  11   0       90.07      106.10      8.90 o 
   4  11   0       18.90       18.86     18.75 o 
   5  11   0        0.98        6.09      9.41 o 
   0  12   0       50.79       46.36     15.96 o 
   1  12   0       46.79       48.13     17.39 o 
   2  12   0        3.12       -2.99      4.81 o 
   3  12   0        6.71       -1.97      6.37 o 
   4  12   0        0.14       -0.48      8.54 o 
   1  13   0        9.48       -1.28      6.59 o 
   2  13   0       15.80       17.06      7.22 o 
   3  13   0       18.09        7.74      6.57 o 
   0  14   0        0.98       10.01     16.91 o 
   1  14   0        1.77        0.41      7.33 o 
   1   0   1     1082.07      972.33     23.14 o 
   2   0   1    17261.18    15487.41    338.22 o 
   3   0   1     4560.07     4334.26     96.20 o 
   4   0   1        4.29       27.66      9.48 o 
   5   0   1       54.99       36.53      4.49 o 
   6   0   1       32.43       57.36      5.78 o 
   7   0   1      106.64      138.16     19.70 o 
   8   0   1        1.24       -6.52      6.52 o 
   9   0   1        6.31        6.89      9.60 o 
   0   1   1       32.38       33.10      2.11 o 
   1   1   1    13629.84    13013.33    702.96 o 
   2   1   1     1467.74     1529.54     26.17 o 
   3   1   1     1415.74     1430.79     23.41 o 
   4   1   1      556.85      550.99     10.40 o 
   5   1   1      934.04      967.21     17.27 o 
   6   1   1      329.31      302.96      7.48 o 
   7   1   1       12.37        5.67      3.52 o 
   8   1   1        2.41       -2.65      5.48 o 
   9   1   1        6.88       -0.79      6.90 o 
   0   2   1    23039.86    26672.15   1723.84 o 
   1   2   1    16713.16    16808.56    286.88 o 
   2   2   1    10294.10    10049.90    238.79 o 
   3   2   1     2890.61     3009.74     57.28 o 
   4   2   1     3359.43     3326.52     53.22 o 
   5   2   1      800.78      906.00     18.61 o 
   6   2   1      134.77      137.29      5.27 o 
   7   2   1       12.86        4.53      3.53 o 
   8   2   1       49.57       37.10      7.62 o 
   9   2   1        5.03      -10.30     10.30 o 
   0   3   1      143.81      140.94      5.18 o 
   1   3   1     2568.61     2580.50     39.42 o 
   2   3   1      352.63      417.33     11.20 o 
   3   3   1     1271.90     1322.50     25.64 o 
   4   3   1      277.98      324.13      7.73 o 
   5   3   1      462.75      444.78     13.23 o 
   6   3   1       14.68       11.17      3.11 o 
   7   3   1       11.26       18.42      4.04 o 
   8   3   1        2.31       -5.97      6.33 o 
   0   4   1      115.26       92.65      5.99 o 
   1   4   1      350.50      388.39      7.81 o 
   2   4   1      485.57      442.90      8.83 o 
   3   4   1      414.53      467.09     10.81 o 
   4   4   1      224.31      219.92      6.68 o 
   5   4   1       58.21       66.09      4.40 o 
   6   4   1       90.86      122.55      5.78 o 
   7   4   1        2.68       -3.57      3.57 o 
   8   4   1       12.46        6.77      7.75 o 
   0   5   1      742.67      728.73     18.52 o 
   1   5   1      454.21      398.19      8.31 o 
   2   5   1      150.37      121.91      3.59 o 
   3   5   1     1056.04     1110.47     22.39 o 
   4   5   1       96.28      118.34      5.56 o 
   5   5   1       33.05       28.51      4.01 o 
   6   5   1       54.57       67.13      4.85 o 
   7   5   1       15.52       18.46      4.57 o 
   8   5   1       35.48       48.72     11.76 o 
   0   6   1       15.00       16.84      2.89 o 
   1   6   1      141.62      118.17      4.14 o 
   2   6   1      284.14      278.41      8.56 o 
   3   6   1      295.59      277.76      7.80 o 
   4   6   1       79.14      100.37      5.59 o 
   5   6   1        2.85        5.33      3.47 o 
   6   6   1       14.59       15.86      4.15 o 
   7   6   1        2.82        2.20      4.32 o 
   8   6   1       20.15       28.31     10.97 o 
   0   7   1      464.97      409.47     11.97 o 
   1   7   1       61.83       59.67      3.20 o 
   2   7   1      168.40      132.91      4.19 o 
   3   7   1       51.37       52.55      4.22 o 
   4   7   1      103.37      123.54      6.96 o 
   5   7   1      107.86      134.57      7.60 o 
   6   7   1        3.64        6.19      4.96 o 
   7   7   1       10.25        8.74      5.09 o 
   0   8   1       63.63       57.05      6.45 o 
   1   8   1       42.75       41.64      3.99 o 
   2   8   1      142.14      151.22      5.00 o 
   3   8   1       86.85       88.14      4.94 o 
   4   8   1       67.13       61.80      5.25 o 
   5   8   1        0.07       -0.22      4.22 o 
   6   8   1       77.30       97.37      8.65 o 
   7   8   1       22.08       31.33      6.23 o 
   0   9   1      241.18      240.90     14.59 o 
   1   9   1       68.90       64.68      5.09 o 
   2   9   1       14.13       10.73      2.71 o 
   3   9   1       15.87        9.66      3.25 o 
   4   9   1       65.34       90.86      6.29 o 
   5   9   1       19.83       29.68      5.83 o 
   6   9   1       30.39       27.35      6.82 o 
   7   9   1        9.94       -0.27      8.18 o 
   0  10   1      116.66      130.52     13.63 o 
   1  10   1       48.88       42.12      4.98 o 
   2  10   1      168.67      143.76      6.73 o 
   3  10   1        3.72        5.05      3.23 o 
   4  10   1       19.13        7.61      4.83 o 
   5  10   1       27.97       22.09      6.72 o 
   6  10   1        8.13        0.05      6.17 o 
   0  11   1       57.54       33.08      9.74 o 
   1  11   1       81.44       86.00      7.67 o 
   2  11   1        0.25       -1.76      3.04 o 
   3  11   1       10.16        9.80      3.95 o 
   4  11   1        0.53       -2.65      5.88 o 
   5  11   1        7.48       -6.29      6.29 o 
   0  12   1        0.79      -10.67     10.67 o 
   1  12   1      102.82      113.77      8.79 o 
   2  12   1       47.38       51.59      5.35 o 
   3  12   1       21.72       12.67      5.37 o 
   4  12   1        4.23        4.87      6.86 o 
   0  13   1       19.29       13.47     10.42 o 
   1  13   1        2.27        3.73      5.44 o 
   2  13   1       20.85       18.97      4.67 o 
   3  13   1        6.45        3.89      5.73 o 
   0  14   1       45.48       46.87     13.84 o 
   1  14   1        3.95       -3.62      5.29 o 
   0   0   2      505.67      444.53     20.32 o 
   1   0   2      355.21      392.22     27.44 o 
   2   0   2      328.79      272.11     14.17 o 
   3   0   2        2.48        1.25      1.73 o 
   4   0   2      149.41      164.65      6.22 o 
   5   0   2       24.48       26.22      4.43 o 
   6   0   2      125.14      133.55      6.83 o 
   7   0   2        3.50        6.51      6.10 o 
   8   0   2       22.22        5.77      7.30 o 
   9   0   2        0.36       -9.26      9.26 o 
   0   1   2     6629.41     6895.03    318.35 o 
   1   1   2    10236.78     9760.20    393.03 o 
   2   1   2     4513.30     4393.89     73.14 o 
   3   1   2      823.12      812.46     14.80 o 
   4   1   2     1124.39     1110.03     18.95 o 
   5   1   2      296.05      318.42      7.20 o 
   6   1   2      246.07      254.18      6.67 o 
   7   1   2       10.40       -0.01      3.55 o 
   8   1   2        1.23       -4.72      4.72 o 
   9   1   2        7.98       -2.87      6.80 o 
   0   2   2     2691.88     2642.45     67.56 o 
   1   2   2     7642.39     7476.92    150.09 o 
   2   2   2     2980.91     2865.62     57.79 o 
   3   2   2     1765.24     1892.26     32.78 o 
   4   2   2      150.74      164.17      7.21 o 
   5   2   2       21.20       17.83      3.04 o 
   6   2   2      101.56      113.77      5.17 o 
   7   2   2       11.66       12.96      4.24 o 
   8   2   2        6.56       -1.87      4.98 o 
   9   2   2        6.13        6.86      9.68 o 
   0   3   2      661.80      585.36     16.80 o 
   1   3   2     1554.39     1592.95     24.84 o 
   2   3   2     1225.42     1139.90     21.94 o 
   3   3   2     2110.26     2288.07     42.65 o 
   4   3   2       49.14       61.29      4.16 o 
   5   3   2       27.64       34.17      4.18 o 
   6   3   2      215.99      195.47      6.06 o 
   7   3   2      133.48      150.41      9.78 o 
   8   3   2        5.12        3.21      5.72 o 
   0   4   2       73.91       92.94      4.58 o 
   1   4   2     2445.02     2365.74     36.60 o 
   2   4   2      994.64     1064.77     18.70 o 
   3   4   2      659.38      552.78     12.29 o 
   4   4   2      116.04      112.05      4.74 o 
   5   4   2      221.38      210.44      6.49 o 
   6   4   2      149.58      155.29      7.40 o 
   7   4   2       36.80       30.76      5.19 o 
   8   4   2       44.16       51.00      7.93 o 
   0   5   2      120.80       93.60      5.41 o 
   1   5   2      209.16      202.87      4.64 o 
   2   5   2     2118.09     2128.13     35.89 o 
   3   5   2      386.63      402.22     12.48 o 
   4   5   2       28.72       57.93     10.92 o 
   5   5   2       81.00       78.85      4.90 o 
   6   5   2       31.01       30.06      4.04 o 
   7   5   2       22.36       15.10      5.08 o 
   8   5   2        1.19        0.86      6.10 o 
   0   6   2      182.38      151.89      5.83 o 
   1   6   2      503.38      479.27     10.02 o 
   2   6   2       29.37       22.80      2.83 o 
   3   6   2      192.70      172.28      5.85 o 
   4   6   2       36.04       40.72      4.03 o 
   5   6   2        0.80       -2.71      3.23 o 
   6   6   2       85.80       96.24      6.46 o 
   7   6   2        2.62       -0.22      4.78 o 
   8   6   2        0.37        0.55      6.95 o 
   0   7   2       39.57       59.65      4.51 o 
   1   7   2      208.22      149.61      4.65 o 
   2   7   2      332.78      297.66      9.87 o 
   3   7   2       56.04       68.72      4.12 o 
   4   7   2       38.36       49.91      4.64 o 
   5   7   2        7.94       11.70      3.87 o 
   6   7   2       60.74       91.50      6.61 o 
   7   7   2        4.64       -2.94      5.31 o 
   0   8   2        0.11       -2.95      3.29 o 
   1   8   2      145.73      141.17      6.05 o 
   2   8   2      121.53      112.20      4.57 o 
   3   8   2       17.07       12.29      2.96 o 
   4   8   2      128.50      142.78      7.15 o 
   5   8   2       27.89       39.32      5.67 o 
   6   8   2       77.99      109.82      7.99 o 
   7   8   2        4.60        4.83      6.71 o 
   0   9   2        0.01       -3.52      4.01 o 
   1   9   2      172.39      153.82      6.80 o 
   2   9   2      118.36       95.87      5.37 o 
   3   9   2       34.73       20.91      3.63 o 
   4   9   2      136.63      167.23     10.33 o 
   5   9   2       47.96       62.87      6.53 o 
   6   9   2       17.74       23.23      7.54 o 
   7   9   2        0.77        0.35      7.20 o 
   0  10   2        3.29        7.83      6.67 o 
   1  10   2      159.98      151.92      8.65 o 
   2  10   2       42.39       33.20      3.75 o 
   3  10   2      132.18      133.79      9.35 o 
   4  10   2       14.74       11.37      5.15 o 
   5  10   2        3.70       -4.06      5.85 o 
   6  10   2        2.45        0.99      7.27 o 
   0  11   2        1.03       -4.85      7.29 o 
   1  11   2       48.48       47.26      5.55 o 
   2  11   2       25.12       16.44      3.72 o 
   3  11   2      136.54      148.92     10.22 o 
   4  11   2       24.62       37.71      6.46 o 
   5  11   2        7.52       17.87      7.01 o 
   0  12   2        4.32       -2.78      8.15 o 
   1  12   2       47.64       42.79      5.71 o 
   2  12   2      156.85      152.33      7.78 o 
   3  12   2       27.64       29.93      5.60 o 
   4  12   2        7.63        5.27      6.56 o 
   0  13   2        0.18        1.34     10.64 o 
   1  13   2        8.05        1.02      5.57 o 
   2  13   2        0.38        5.04      4.26 o 
   3  13   2        8.02        5.84      5.20 o 
   0  14   2        5.65       -7.30     19.14 o 
   1  14   2        5.78        3.40      6.65 o 
   1   0   3     7349.30     7101.11    194.26 o 
   2   0   3     4394.87     4108.74    128.17 o 
   3   0   3      233.10      186.42      6.80 o 
   4   0   3        5.43       12.63      4.34 o 
   5   0   3       21.25       10.61      3.16 o 
   6   0   3        6.77        1.00      3.52 o 
   7   0   3        4.38       -4.73      4.73 o 
   8   0   3       65.83       90.53      9.63 o 
   9   0   3        0.71       -8.85      8.85 o 
   0   1   3       40.94       29.43      1.28 o 
   1   1   3     5372.65     5315.43    117.01 o 
   2   1   3     1230.48     1175.43     20.37 o 
   3   1   3      743.51      743.41     13.64 o 
   4   1   3      784.88      870.65     16.79 o 
   5   1   3      328.85      294.71      6.81 o 
   6   1   3        0.95        2.75      2.51 o 
   7   1   3       16.08       11.82      3.92 o 
   8   1   3       19.68       20.54      5.02 o 
   9   1   3        7.60       -1.06      7.56 o 
   0   2   3      117.66      128.41      3.01 o 
   1   2   3     3973.25     4034.79     67.09 o 
   2   2   3     2884.79     2975.18     69.85 o 
   3   2   3      213.19      188.60      4.75 o 
   4   2   3      649.48      618.02     12.24 o 
   5   2   3       23.23       43.50      5.28 o 
   6   2   3       57.69       65.92      4.32 o 
   7   2   3       12.62        2.67      3.95 o 
   8   2   3        3.49       -1.36      4.54 o 
   9   2   3        3.51       -5.84      7.88 o 
   0   3   3      281.57      266.02      7.32 o 
   1   3   3       31.50       33.26      1.60 o 
   2   3   3      507.43      532.81      9.37 o 
   3   3   3      955.27      973.65     22.20 o 
   4   3   3      174.74      207.33      9.10 o 
   5   3   3        6.30       12.38      2.67 o 
   6   3   3      123.04      126.53      5.29 o 
   7   3   3       29.47       17.48      4.66 o 
   8   3   3       18.88       11.99      7.09 o 
   0   4   3      866.00      890.26     21.35 o 
   1   4   3       11.59       14.05      1.50 o 
   2   4   3      123.17      132.00      3.51 o 
   3   4   3       40.62       48.72      5.10 o 
   4   4   3      553.71      537.51     11.53 o 
   5   4   3      316.36      326.74      8.45 o 
   6   4   3       71.63       70.63      4.73 o 
   7   4   3       17.32       26.82      5.39 o 
   8   4   3       26.23       31.26      6.25 o 
   0   5   3     1098.81     1059.04     25.55 o 
   1   5   3      377.00      392.18      7.60 o 
   2   5   3      960.95     1008.94     16.95 o 
   3   5   3        6.45        3.15      2.27 o 
   4   5   3      152.14      154.97      5.68 o 
   5   5   3      134.79      138.41      5.75 o 
   6   5   3      110.87      130.16      6.48 o 
   7   5   3       25.87       10.02      4.88 o 
   8   5   3        2.45        0.72      6.29 o 
   0   6   3       55.23       85.66      4.77 o 
   1   6   3      134.62      129.56      3.81 o 
   2   6   3       18.02       16.14      2.13 o 
   3   6   3       30.56       41.07      3.21 o 
   4   6   3       37.92       48.58      4.29 o 
   5   6   3       96.25      132.83      6.56 o 
   6   6   3       54.34       46.64      5.81 o 
   7   6   3       45.82       59.00      6.99 o 
   8   6   3        1.38       -4.43      6.11 o 
   0   7   3      147.87      154.82      7.59 o 
   1   7   3      476.46      456.85      9.22 o 
   2   7   3        5.69        1.42      1.87 o 
   3   7   3       77.24       80.55      4.51 o 
   4   7   3       24.01       19.33      3.88 o 
   5   7   3      143.53      166.48      7.61 o 
   6   7   3        2.20        1.17      4.57 o 
   7   7   3       28.26       20.10      5.80 o 
   0   8   3       52.23       66.84      9.31 o 
   1   8   3      110.35      114.96      5.83 o 
   2   8   3       10.64        8.25      2.66 o 
   3   8   3        4.55        2.21      2.55 o 
   4   8   3       74.78       86.57      6.57 o 
   5   8   3       69.93       79.40      6.89 o 
   6   8   3       23.12       21.49      5.52 o 
   7   8   3        2.37        1.09      6.60 o 
   0   9   3      250.90      249.81     11.90 o 
   1   9   3      439.12      404.32     12.41 o 
   2   9   3       45.34       62.22      4.57 o 
   3   9   3      129.08      134.15      6.16 o 
   4   9   3      158.98      156.84      8.67 o 
   5   9   3      110.83      160.76      9.40 o 
   6   9   3        6.80       15.17      5.77 o 
   7   9   3        1.44       -4.82      7.16 o 
   0  10   3       34.10       24.84      6.42 o 
   1  10   3      134.88      140.84      7.29 o 
   2  10   3       39.28       37.67      4.36 o 
   3  10   3       98.44      107.70      6.94 o 
   4  10   3       10.06        8.46      4.95 o 
   5  10   3       35.29       34.01      6.29 o 
   6  10   3        0.97       -6.85      6.85 o 
   0  11   3       38.54       29.01     13.78 o 
   1  11   3       16.00        6.07      4.28 o 
   2  11   3        8.45        1.46      3.56 o 
   3  11   3       48.27       56.66      6.62 o 
   4  11   3       21.15       18.11      5.75 o 
   5  11   3        6.80        6.54      6.45 o 
   0  12   3       20.15       -4.62     10.99 o 
   1  12   3       23.26       19.57      5.26 o 
   2  12   3        0.41       -3.63      3.63 o 
   3  12   3        0.91        1.09      4.26 o 
   4  12   3        0.72       -0.52      6.53 o 
   0  13   3       10.24        0.51      9.34 o 
   1  13   3        0.73       -4.78      5.44 o 
   2  13   3       84.40       95.96      6.80 o 
   3  13   3        0.09       -2.68      4.66 o 
   0  14   3       14.20       10.82      8.53 o 
   0   0   4      921.63      941.60     32.67 o 
   1   0   4      375.04      395.23     26.01 o 
   2   0   4       11.36       10.85      3.82 o 
   3   0   4      130.12      155.14      5.12 o 
   4   0   4       27.53       17.56      4.68 o 
   5   0   4       17.96       29.30      3.96 o 
   6   0   4       45.36       42.02      6.09 o 
   7   0   4       65.59       77.13      8.48 o 
   8   0   4        3.30        2.54      6.20 o 
   9   0   4        1.00      -14.34     14.34 o 
   0   1   4     1302.66     1337.10     33.31 o 
   1   1   4      265.64      283.12      5.99 o 
   2   1   4     2894.84     2781.66     46.76 o 
   3   1   4       85.16       93.23      2.87 o 
   4   1   4       30.45       43.14      2.62 o 
   5   1   4       72.51       86.98      4.20 o 
   6   1   4       42.95       38.73      4.14 o 
   7   1   4       18.38       14.99      4.16 o 
   8   1   4        2.33       -2.78      4.19 o 
   9   1   4        9.22        2.54      7.84 o 
   0   2   4     1950.32     1831.49     32.32 o 
   1   2   4      230.15      224.47      5.10 o 
   2   2   4      171.41      145.25      3.58 o 
   3   2   4       64.06       64.72      4.09 o 
   4   2   4      246.62      206.03      5.37 o 
   5   2   4      123.72      119.29      4.65 o 
   6   2   4      147.40      145.25      6.61 o 
   7   2   4       11.91        9.68      4.08 o 
   8   2   4        3.55       -4.61      4.61 o 
   9   2   4        1.83       -8.91      8.91 o 
   0   3   4     1811.13     1750.61     33.93 o 
   1   3   4     1570.08     1597.15     25.75 o 
   2   3   4       71.49       72.98      2.50 o 
   3   3   4       83.94       87.17      3.46 o 
   4   3   4       33.50       33.55      3.03 o 
   5   3   4      154.74      134.68      4.94 o 
   6   3   4       11.49        9.21      3.34 o 
   7   3   4       11.83        4.26      4.64 o 
   8   3   4        2.14       -5.98      5.98 o 
   0   4   4      339.22      350.92      9.70 o 
   1   4   4      318.21      335.83      6.14 o 
   2   4   4      261.82      287.17      5.90 o 
   3   4   4      291.52      299.34      7.70 o 
   4   4   4       77.54       84.19      4.38 o 
   5   4   4      161.55      163.82      5.70 o 
   6   4   4       19.55       23.48      4.05 o 
   7   4   4       37.73       27.28      5.33 o 
   8   4   4        3.70        0.28      5.20 o 
   0   5   4      123.94      141.17      5.43 o 
   1   5   4     2469.50     2500.58     37.07 o 
   2   5   4      655.80      601.24     11.99 o 
   3   5   4       73.19       91.81      4.99 o 
   4   5   4      199.64      212.84      6.70 o 
   5   5   4       87.31      104.49      5.45 o 
   6   5   4        3.63        4.77      4.15 o 
   7   5   4       23.91       29.79      5.95 o 
   8   5   4        0.34       -4.90      4.90 o 
   0   6   4      304.37      296.53      9.31 o 
   1   6   4       94.02      108.15      4.17 o 
   2   6   4      265.60      322.01      7.63 o 
   3   6   4      211.81      180.10      5.29 o 
   4   6   4       19.10       21.76      3.49 o 
   5   6   4       40.15       48.86      4.91 o 
   6   6   4      118.65      162.20      8.86 o 
   7   6   4        6.89       -3.67      4.62 o 
   8   6   4       17.43       17.01      6.20 o 
   0   7   4       19.87       22.45      3.49 o 
   1   7   4       23.34       19.66      2.31 o 
   2   7   4       35.63       44.94      3.10 o 
   3   7   4       18.12       17.49      2.85 o 
   4   7   4       60.18       60.06      4.80 o 
   5   7   4       31.26       31.12      5.15 o 
   6   7   4        1.76        1.87      4.35 o 
   7   7   4        0.22       -2.14      5.79 o 
   0   8   4      243.12      262.23      9.40 o 
   1   8   4      160.81      144.04      6.32 o 
   2   8   4       16.49       28.41      3.23 o 
   3   8   4       44.76       56.87      4.44 o 
   4   8   4       30.85       20.72      4.63 o 
   5   8   4       50.55       47.91      5.84 o 
   6   8   4        6.04        1.58      4.53 o 
   7   8   4        6.48       11.93      6.29 o 
   0   9   4       64.89       93.01      8.88 o 
   1   9   4      180.23      168.19      9.28 o 
   2   9   4       85.82       87.79      5.27 o 
   3   9   4       18.14       21.16      4.06 o 
   4   9   4       26.26       43.36      5.84 o 
   5   9   4       38.67       46.24      6.13 o 
   6   9   4        7.93        7.49      5.12 o 
   0  10   4      249.07      264.39     13.14 o 
   1  10   4        2.67       -0.14      3.62 o 
   2  10   4       68.50       93.81      6.64 o 
   3  10   4        3.85        1.23      3.76 o 
   4  10   4       26.38       15.50      5.21 o 
   5  10   4       45.36       51.36      6.65 o 
   6  10   4        1.84       -2.93      7.30 o 
   0  11   4      108.63      114.55     14.20 o 
   1  11   4        5.14        1.69      4.09 o 
   2  11   4       43.21       44.46      5.62 o 
   3  11   4        0.40       -0.57      4.13 o 
   4  11   4       80.06      105.27      8.49 o 
   5  11   4        2.47        4.29      5.41 o 
   0  12   4        1.41       -8.35      8.35 o 
   1  12   4        1.83        1.02      4.39 o 
   2  12   4       16.76       13.79      4.32 o 
   3  12   4       33.40       38.54      5.64 o 
   4  12   4        1.81        4.59      5.49 o 
   0  13   4        9.64       14.12      7.70 o 
   1  13   4       12.53        8.10      5.65 o 
   2  13   4       41.72       38.26      5.35 o 
   3  13   4        3.54        2.77      4.65 o 
   1   0   5     1559.22     1514.18     39.72 o 
   2   0   5      124.21      129.86      6.60 o 
   3   0   5        0.08       -2.31      2.31 o 
   4   0   5       61.21       64.00      4.03 o 
   5   0   5        1.24       -0.34      2.57 o 
   6   0   5       89.85       90.21      7.72 o 
   7   0   5       72.52      104.42     15.10 o 
   8   0   5        0.53       -2.86      5.92 o 
   9   0   5        0.11      -13.59     13.59 o 
   0   1   5     2773.92     2795.29     60.02 o 
   1   1   5     1717.74     1666.60     23.11 o 
   2   1   5      242.32      244.64      4.80 o 
   3   1   5      430.48      399.53      8.01 o 
   4   1   5       78.13       71.58      3.31 o 
   5   1   5       73.18       86.42      4.15 o 
   6   1   5        1.49       -0.25      2.92 o 
   7   1   5       25.37       23.13      4.48 o 
   8   1   5        2.60       -4.59      4.59 o 
   9   1   5        7.51      -13.63     17.07 o 
   0   2   5      211.05      195.82      4.46 o 
   1   2   5     2302.93     2315.34     36.63 o 
   2   2   5      102.64       85.89      3.07 o 
   3   2   5     1368.70     1209.91     21.57 o 
   4   2   5       67.53       73.92      3.31 o 
   5   2   5       70.48       60.68      4.81 o 
   6   2   5      112.18      104.32      6.85 o 
   7   2   5       61.85       64.12      5.76 o 
   8   2   5       20.84       18.14      7.21 o 
   0   3   5     1869.84     1685.88     31.97 o 
   1   3   5     1776.94     1775.42     28.50 o 
   2   3   5       74.12       64.35      2.26 o 
   3   3   5      948.76      890.67     16.67 o 
   4   3   5       65.29       63.94      3.45 o 
   5   3   5      112.88      124.35      4.83 o 
   6   3   5      115.19      133.93      6.80 o 
   7   3   5       26.13       27.53      5.60 o 
   8   3   5        1.86       -4.96      4.96 o 
   0   4   5      364.03      380.66      9.01 o 
   1   4   5       69.92       69.40      2.23 o 
   2   4   5     1584.93     1517.82     28.89 o 
   3   4   5       79.45       99.15      3.95 o 
   4   4   5       31.57       46.54      3.52 o 
   5   4   5       34.70       23.10      3.25 o 
   6   4   5      125.30      129.08      8.80 o 
   7   4   5        6.06       10.07      4.83 o 
   8   4   5        1.11       -4.79      4.79 o 
   0   5   5        2.19        5.53      2.27 o 
   1   5   5     2500.00     2476.66     38.91 o 
   2   5   5       73.51       81.42      3.91 o 
   3   5   5       90.79       96.57      4.05 o 
   4   5   5        4.38        0.14      2.41 o 
   5   5   5       50.71       74.34      5.20 o 
   6   5   5      154.24      176.36     10.88 o 
   7   5   5        5.84       -4.29      4.54 o 
   8   5   5        1.97       -5.37      5.37 o 
   0   6   5      665.56      704.84     18.46 o 
   1   6   5       74.54       84.32      3.62 o 
   2   6   5      374.49      341.39      8.00 o 
   3   6   5      112.80      122.57      4.96 o 
   4   6   5      106.60      144.08      6.18 o 
   5   6   5       19.19       12.31      3.65 o 
   6   6   5       54.19       55.81      7.14 o 
   7   6   5        4.51       -1.48      4.58 o 
   8   6   5        2.96       -5.65      5.65 o 
   0   7   5       83.54       94.38      7.86 o 
   1   7   5      242.26      191.95      5.29 o 
   2   7   5       56.08       79.49      4.76 o 
   3   7   5      318.90      294.03      7.58 o 
   4   7   5       23.38       30.65      4.56 o 
   5   7   5      120.63      145.04      7.67 o 
   6   7   5        4.58       -4.66      4.66 o 
   7   7   5       20.15       18.36      8.37 o 
   0   8   5       68.00       57.82      6.82 o 
   1   8   5      106.03      103.13      4.78 o 
   2   8   5       68.65       46.96      4.31 o 
   3   8   5        0.01       -2.94      2.94 o 
   4   8   5        0.47       -3.69      3.69 o 
   5   8   5        7.50        6.02      4.34 o 
   6   8   5        1.41       -5.01      5.01 o 
   7   8   5        8.40       15.32      6.37 o 
   0   9   5       50.43       26.66      6.07 o 
   1   9   5      263.56      244.26      8.14 o 
   2   9   5        9.28        5.07      3.15 o 
   3   9   5       58.26       73.24      5.53 o 
   4   9   5       25.63       22.40      5.15 o 
   5   9   5       38.43       38.28      6.40 o 
   6   9   5        3.30        3.82      5.86 o 
   0  10   5       80.08       95.20      9.62 o 
   1  10   5       10.60       13.02      3.97 o 
   2  10   5       96.72      107.35      6.91 o 
   3  10   5       55.66       81.12      6.07 o 
   4  10   5       23.79       33.41      5.97 o 
   5  10   5       24.83       28.24      6.76 o 
   6  10   5        2.87       -0.81      5.87 o 
   0  11   5        3.09       -1.47      5.66 o 
   1  11   5       10.93       19.87      5.02 o 
   2  11   5       81.15       89.00      6.94 o 
   3  11   5       36.94       26.19      4.84 o 
   4  11   5       24.37       36.36      6.23 o 
   5  11   5        4.79        4.88      7.90 o 
   0  12   5        9.80        5.16      7.19 o 
   1  12   5       22.22       21.72      5.21 o 
   2  12   5        1.47       -4.43      4.43 o 
   3  12   5        9.44       10.57      4.51 o 
   4  12   5        4.90       -2.29      5.36 o 
   0  13   5        1.09       -5.79      7.14 o 
   1  13   5        6.35       -1.00      5.27 o 
   2  13   5        5.06        6.94      4.28 o 
   3  13   5       10.22        8.71      5.10 o 
   0   0   6      113.98       86.80      4.60 o 
   1   0   6    11462.23    12173.17    435.51 o 
   2   0   6        0.48        1.13      2.31 o 
   3   0   6      540.40      449.02     13.50 o 
   4   0   6        4.35        8.15      3.73 o 
   5   0   6        4.40        0.31      2.53 o 
   6   0   6        0.13       -1.76      3.91 o 
   7   0   6        9.47        5.25      5.49 o 
   8   0   6        1.12       -7.80      7.80 o 
   9   0   6        0.16        4.77     10.52 o 
   0   1   6      296.13      292.91     10.11 o 
   1   1   6      647.23      619.10      9.93 o 
   2   1   6     1658.14     1578.53     26.97 o 
   3   1   6        8.30        1.87      1.19 o 
   4   1   6      196.76      203.92      5.17 o 
   5   1   6        0.36       -0.35      2.02 o 
   6   1   6       87.53      104.02      7.45 o 
   7   1   6       72.62       73.29      5.88 o 
   8   1   6        4.61       -4.88      4.88 o 
   9   1   6        0.46       -5.47      9.21 o 
   0   2   6     1462.93     1472.55     27.25 o 
   1   2   6      545.22      555.89     14.90 o 
   2   2   6      159.81      159.72      3.35 o 
   3   2   6      191.13      184.14      4.65 o 
   4   2   6       18.74       16.38      2.39 o 
   5   2   6       31.94       30.44      3.36 o 
   6   2   6      144.09      140.41      6.25 o 
   7   2   6       18.36       10.58      4.73 o 
   8   2   6        3.19       -1.42      5.15 o 
   0   3   6       68.39       58.62      2.36 o 
   1   3   6      206.15      216.14      4.61 o 
   2   3   6      151.74      122.59      3.28 o 
   3   3   6      395.28      315.12      7.18 o 
   4   3   6       79.67       95.29      3.89 o 
   5   3   6       13.01       12.54      3.21 o 
   6   3   6      150.48      151.88      8.59 o 
   7   3   6       44.04       30.82      5.69 o 
   8   3   6        4.34       -4.90      4.90 o 
   0   4   6      200.53      181.54      5.36 o 
   1   4   6     1459.46     1552.85     25.45 o 
   2   4   6      352.60      287.73      6.55 o 
   3   4   6      122.51      132.62      4.25 o 
   4   4   6      611.23      576.50     15.81 o 
   5   4   6      207.60      176.72     10.40 o 
   6   4   6       56.21       52.08      6.72 o 
   7   4   6       67.73       82.07      8.46 o 
   8   4   6        5.56       -4.90      4.90 o 
   0   5   6      325.23      358.80      9.13 o 
   1   5   6      296.65      298.77      6.91 o 
   2   5   6       16.08       11.74      2.00 o 
   3   5   6      417.42      421.95     11.38 o 
   4   5   6        2.88        1.78      2.44 o 
   5   5   6      105.33      135.51      7.03 o 
   6   5   6       15.49       20.75      5.64 o 
   7   5   6        9.05        2.59      5.08 o 
   8   5   6        4.42       -5.71      6.78 o 
   0   6   6      146.45      121.47      4.85 o 
   1   6   6      464.09      524.16     10.24 o 
   2   6   6       50.44       50.64      3.30 o 
   3   6   6      185.69      167.26      4.79 o 
   4   6   6      265.03      247.97      8.75 o 
   5   6   6       13.58        1.72      4.00 o 
   6   6   6       67.95       70.61      7.42 o 
   7   6   6        1.46        1.53      5.53 o 
   8   6   6       11.54        9.09      7.44 o 
   0   7   6      153.02      144.83      6.47 o 
   1   7   6      220.93      209.75      7.68 o 
   2   7   6      173.48      163.42      5.22 o 
   3   7   6      658.43      636.76     13.32 o 
   4   7   6       35.55       39.97      5.95 o 
   5   7   6       43.01       37.10      5.48 o 
   6   7   6        1.56       -4.74      4.74 o 
   7   7   6       23.62       32.13      6.96 o 
   0   8   6      313.74      299.99     10.45 o 
   1   8   6       83.32      110.42      4.82 o 
   2   8   6      165.81      163.69      9.10 o 
   3   8   6       78.82      100.94      5.98 o 
   4   8   6       73.52       91.69      7.04 o 
   5   8   6        6.19        1.99      4.11 o 
   6   8   6        0.85        0.61      5.06 o 
   7   8   6        4.00        7.04      6.24 o 
   0   9   6        1.48       -4.98      4.98 o 
   1   9   6       97.97       94.02      6.25 o 
   2   9   6       63.41       64.98      6.31 o 
   3   9   6      129.13      133.11      6.95 o 
   4   9   6      120.59      149.21      8.69 o 
   5   9   6       24.37       25.07      5.99 o 
   6   9   6        7.16       11.27      5.88 o 
   0  10   6      114.14      104.38      8.41 o 
   1  10   6       46.92       46.50      5.39 o 
   2  10   6       70.40       70.17      6.97 o 
   3  10   6        7.77        1.62      3.71 o 
   4  10   6        3.80       -1.42      4.63 o 
   5  10   6        0.44       -4.31      5.48 o 
   6  10   6        4.89        4.55      6.18 o 
   0  11   6      100.15       96.62      9.54 o 
   1  11   6       35.89       19.29      4.82 o 
   2  11   6        7.76        6.57      5.25 o 
   3  11   6        0.99       -2.78      3.52 o 
   4  11   6       40.46       50.31      6.88 o 
   5  11   6        2.32       -4.11      6.13 o 
   0  12   6        4.02        7.40      6.65 o 
   1  12   6       18.15       14.84      5.20 o 
   2  12   6        2.12        6.35      5.53 o 
   3  12   6       24.70       34.21      5.57 o 
   4  12   6        1.43       -2.86      5.45 o 
   0  13   6       10.53        1.46      7.78 o 
   1  13   6        2.59       -1.82      5.32 o 
   2  13   6       30.43       38.17      8.18 o 
   3  13   6        0.48       -1.02      4.61 o 
   1   0   7      358.79      377.59     16.08 o 
   2   0   7      937.09      948.63     26.61 o 
   3   0   7       33.05       33.19      4.01 o 
   4   0   7      613.46      550.07     14.54 o 
   5   0   7      135.20      126.11      7.81 o 
   6   0   7       21.51       19.20      5.08 o 
   7   0   7       37.54       28.65      7.12 o 
   8   0   7        2.50        4.91     11.13 o 
   0   1   7     4864.96     5010.87    146.23 o 
   1   1   7      325.42      313.22      5.18 o 
   2   1   7      654.32      656.45     13.33 o 
   3   1   7       39.81       33.70      3.56 o 
   4   1   7       67.41       66.10      3.73 o 
   5   1   7      138.66      141.07      5.46 o 
   6   1   7        7.78        3.53      3.36 o 
   7   1   7       62.94       65.32      6.57 o 
   8   1   7       20.56       28.32      9.32 o 
   0   2   7     6033.80     6120.53    159.44 o 
   1   2   7      646.23      664.15      9.52 o 
   2   2   7       39.98       37.36      1.71 o 
   3   2   7      204.07      192.10      4.78 o 
   4   2   7       34.55       43.41      2.94 o 
   5   2   7       94.10      105.47      5.74 o 
   6   2   7       15.79       26.10      4.13 o 
   7   2   7       68.57       77.77      7.26 o 
   8   2   7       49.78       50.32      6.77 o 
   0   3   7     5221.56     5439.63     97.87 o 
   1   3   7      567.47      503.30      9.31 o 
   2   3   7       47.17       33.46      3.14 o 
   3   3   7      112.78      120.90      4.09 o 
   4   3   7      209.13      216.04      5.78 o 
   5   3   7        5.59        4.30      3.69 o 
   6   3   7       37.48       43.10      5.33 o 
   7   3   7       23.49       22.45      6.16 o 
   8   3   7       10.87       -0.88      5.31 o 
   0   4   7     2681.90     3159.88     55.42 o 
   1   4   7     1658.73     1747.46     28.51 o 
   2   4   7      656.02      689.80     12.41 o 
   3   4   7      191.65      169.45      4.57 o 
   4   4   7      226.21      220.65      6.37 o 
   5   4   7      413.40      401.43     22.69 o 
   6   4   7       16.94       22.89      5.62 o 
   7   4   7       26.98       16.35      5.72 o 
   8   4   7        0.29       -4.63      5.37 o 
   0   5   7      494.22      580.03     13.40 o 
   1   5   7      459.97      540.58     10.22 o 
   2   5   7      305.95      262.13      8.66 o 
   3   5   7       60.48       56.08      2.97 o 
   4   5   7      148.31      142.72      9.25 o 
   5   5   7      301.16      243.80      9.78 o 
   6   5   7        8.68       12.55      5.15 o 
   7   5   7        3.07       -1.21      4.71 o 
   8   5   7       13.82       18.35      6.44 o 
   0   6   7        2.18        0.80      2.39 o 
   1   6   7       91.73       87.67      3.85 o 
   2   6   7      154.33      140.73      4.56 o 
   3   6   7      577.09      640.51     13.07 o 
   4   6   7      362.82      333.01      9.59 o 
   5   6   7       35.20       31.71      5.19 o 
   6   6   7        3.57       -3.46      4.42 o 
   7   6   7        6.14       10.13      6.04 o 
   8   6   7        5.79        9.84      5.76 o 
   0   7   7      974.58      959.66     21.34 o 
   1   7   7      199.62      188.33      5.38 o 
   2   7   7       35.29       40.64      3.89 o 
   3   7   7       48.66       68.12      4.52 o 
   4   7   7      112.96      133.31      7.06 o 
   5   7   7       10.98       20.94      5.80 o 
   6   7   7        2.47       -0.96      6.38 o 
   7   7   7       11.13       19.94      6.51 o 
   0   8   7       61.12       47.17      4.52 o 
   1   8   7       24.71       22.38      2.97 o 
   2   8   7      339.66      367.37     11.56 o 
   3   8   7      266.47      256.52     13.37 o 
   4   8   7       86.11       95.37      7.19 o 
   5   8   7       35.42       48.08      6.10 o 
   6   8   7       22.05       33.64      7.83 o 
   7   8   7       18.85       23.45      6.94 o 
   0   9   7       26.34       18.02      4.74 o 
   1   9   7       75.14       79.45      6.96 o 
   2   9   7       49.32       56.69      7.78 o 
   3   9   7       30.16       30.52      4.34 o 
   4   9   7       26.04       27.05      5.55 o 
   5   9   7       12.80       17.05      5.24 o 
   6   9   7        1.15       -2.00      5.36 o 
   0  10   7        1.76        0.33      4.55 o 
   1  10   7       87.14       79.59      8.25 o 
   2  10   7       11.57        1.28      4.49 o 
   3  10   7       13.50       12.68      4.20 o 
   4  10   7       10.23        2.48      4.78 o 
   5  10   7        5.82       -2.90      4.83 o 
   6  10   7        4.05        3.96      5.55 o 
   0  11   7      173.54      201.30     11.88 o 
   1  11   7       20.30       21.91      4.99 o 
   2  11   7       35.02       38.48      8.58 o 
   3  11   7       21.37       19.27      4.67 o 
   4  11   7       23.89       26.30      5.19 o 
   5  11   7        8.94        4.62      6.36 o 
   0  12   7        0.25       -4.46      6.71 o 
   1  12   7       17.68       17.96      5.48 o 
   2  12   7       10.18        3.68      5.53 o 
   3  12   7       33.94       38.35      6.69 o 
   4  12   7        0.56       -2.31      6.70 o 
   0  13   7        1.16        0.42      7.47 o 
   1  13   7        6.97        5.08      5.26 o 
   2  13   7        5.63        3.55      6.19 o 
   0   0   8     1225.12     1340.35     47.73 o 
   1   0   8      927.03      947.49     21.98 o 
   2   0   8     2319.58     2317.21     61.22 o 
   3   0   8       47.16       45.31      5.77 o 
   4   0   8       20.93       22.83      2.72 o 
   5   0   8       98.58       97.05      7.42 o 
   6   0   8       18.90       20.07      5.49 o 
   7   0   8      105.66      103.43     12.54 o 
   8   0   8        0.14       -8.05      8.05 o 
   0   1   8        9.05       15.30      2.03 o 
   1   1   8       34.78       48.40      3.11 o 
   2   1   8      777.64      775.93     17.09 o 
   3   1   8      753.15      729.97     16.30 o 
   4   1   8      105.54       94.94      3.43 o 
   5   1   8       40.40       25.04      3.35 o 
   6   1   8       86.81       93.12      5.94 o 
   7   1   8       21.76       24.02      5.19 o 
   8   1   8        0.76       -5.36      5.36 o 
   0   2   8      291.12      324.39      7.10 o 
   1   2   8      429.18      429.52      7.64 o 
   2   2   8      118.38      122.25      4.26 o 
   3   2   8      467.50      454.59      8.66 o 
   4   2   8       37.22       49.57      3.34 o 
   5   2   8      219.92      210.66      7.67 o 
   6   2   8      195.92      181.44      7.97 o 
   7   2   8       14.34        7.06      5.83 o 
   8   2   8        8.24        8.00      5.55 o 
   0   3   8     1740.74     1732.40     32.28 o 
   1   3   8     1254.31     1340.28     18.44 o 
   2   3   8      852.73      868.77     16.23 o 
   3   3   8      349.92      338.54      7.34 o 
   4   3   8      304.82      299.99      8.03 o 
   5   3   8      164.32      172.44      8.40 o 
   6   3   8      112.63      129.33     12.08 o 
   7   3   8       78.50       97.28      7.83 o 
   8   3   8       11.30        2.91      6.17 o 
   0   4   8     6407.99     6741.00    132.67 o 
   1   4   8     2026.75     2208.58     31.12 o 
   2   4   8      108.38      101.05      4.79 o 
   3   4   8        1.27        2.08      1.48 o 
   4   4   8      475.26      435.05     10.78 o 
   5   4   8      332.89      320.35     11.92 o 
   6   4   8       12.92       31.15      5.87 o 
   7   4   8       31.33       32.26      6.34 o 
   8   4   8        0.41       -3.76      5.44 o 
   0   5   8     1676.42     1841.00     36.93 o 
   1   5   8      594.23      580.75     10.96 o 
   2   5   8      238.47      259.09      6.68 o 
   3   5   8      130.52      125.33      4.15 o 
   4   5   8      453.96      491.89     16.71 o 
   5   5   8      147.50      163.28     11.92 o 
   6   5   8        5.18        3.60      5.20 o 
   7   5   8       25.89       19.93      6.39 o 
   8   5   8        0.39       -5.23      5.23 o 
   0   6   8      617.80      569.35     17.63 o 
   1   6   8       23.66       39.87      3.23 o 
   2   6   8       65.20       63.03      4.25 o 
   3   6   8      318.21      303.80      7.17 o 
   4   6   8       34.12       45.58      4.95 o 
   5   6   8       24.90       23.77      6.92 o 
   6   6   8        1.63       -1.76      4.37 o 
   7   6   8        0.36       -2.68      5.29 o 
   0   7   8        0.74       -2.45      2.45 o 
   1   7   8      133.62      116.76      5.27 o 
   2   7   8       24.43       23.72      4.30 o 
   3   7   8       12.87        6.54      2.88 o 
   4   7   8      142.21      160.36      7.30 o 
   5   7   8      172.15      194.76     10.43 o 
   6   7   8        3.17       -4.95      4.95 o 
   7   7   8        3.62        6.78      5.96 o 
   0   8   8      178.20      153.81      6.62 o 
   1   8   8       72.19       60.24      4.08 o 
   2   8   8      145.72      147.97      7.73 o 
   3   8   8      361.66      323.75     12.42 o 
   4   8   8       51.71       51.56      5.27 o 
   5   8   8       44.09       59.37      8.82 o 
   6   8   8       28.26       25.06      6.79 o 
   7   8   8       14.99       26.24      7.24 o 
   0   9   8      189.51      176.77      7.43 o 
   1   9   8      179.47      183.51      6.27 o 
   2   9   8       35.36       33.66      5.42 o 
   3   9   8      185.28      177.62     12.28 o 
   4   9   8       13.24       13.67      6.11 o 
   5   9   8        0.89        0.50      5.12 o 
   6   9   8        1.35       -0.90      5.58 o 
   0  10   8       11.26        1.60      4.66 o 
   1  10   8       11.22        8.65      4.30 o 
   2  10   8        3.11       -0.75      4.44 o 
   3  10   8       35.13       27.47      4.77 o 
   4  10   8       10.63        5.69      5.85 o 
   5  10   8        4.73        0.69      6.08 o 
   6  10   8       10.53       11.37      6.54 o 
   0  11   8       70.50       86.73      9.05 o 
   1  11   8       17.24        6.48      4.53 o 
   2  11   8       31.45       11.00      5.39 o 
   3  11   8       14.71       12.29      4.20 o 
   4  11   8       15.08       14.10      6.60 o 
   5  11   8        0.83        2.18      5.95 o 
   0  12   8       20.56        8.18      5.95 o 
   1  12   8       59.98       39.63      5.81 o 
   2  12   8        3.01       -3.34      5.45 o 
   3  12   8        6.16        1.16      4.41 o 
   4  12   8        1.35       -6.38      6.38 o 
   0  13   8        0.01       -5.30      8.07 o 
   1  13   8        2.80       -5.16      5.16 o 
   2  13   8        5.99       -2.36      6.53 o 
   1   0   9      483.89      439.67      9.20 o 
   2   0   9        8.23        3.69      2.88 o 
   3   0   9      472.60      403.27     16.96 o 
   4   0   9       44.01       31.73      5.21 o 
   5   0   9       62.67       50.85      6.12 o 
   6   0   9       48.65       54.37      7.00 o 
   7   0   9       82.39       82.61     11.98 o 
   8   0   9        1.05      -13.16     16.24 o 
   0   1   9      117.04      103.68      5.18 o 
   1   1   9     3407.36     3576.03     47.86 o 
   2   1   9      107.88       93.93      4.04 o 
   3   1   9      199.88      211.69      5.65 o 
   4   1   9       91.13       77.79      5.03 o 
   5   1   9        4.77        3.61      2.68 o 
   6   1   9      105.94      112.67      8.66 o 
   7   1   9        6.22       -1.26      4.66 o 
   8   1   9        0.16       -5.73      5.73 o 
   0   2   9       22.06       56.86      5.11 o 
   1   2   9      562.35      634.37     10.00 o 
   2   2   9      305.36      324.79      6.31 o 
   3   2   9       36.25       37.05      2.05 o 
   4   2   9      173.62      150.67      5.87 o 
   5   2   9       14.23       24.65      4.91 o 
   6   2   9       91.89      109.51      9.18 o 
   7   2   9       32.42       22.03      5.37 o 
   8   2   9        1.30       -5.98      5.98 o 
   0   3   9     2668.39     2756.62     50.59 o 
   1   3   9     2818.03     2984.76     39.53 o 
   2   3   9      947.77      996.46     22.18 o 
   3   3   9       75.78       79.81      3.58 o 
   4   3   9       67.25      102.62      5.84 o 
   5   3   9      128.13      143.53      8.43 o 
   6   3   9      186.13      176.61      9.41 o 
   7   3   9       41.61       59.65      6.98 o 
   8   3   9       22.61        7.78      5.92 o 
   0   4   9       33.60       47.01      3.07 o 
   1   4   9     1029.44     1029.73     14.69 o 
   2   4   9      268.19      281.91      6.30 o 
   3   4   9      116.23      126.49      5.65 o 
   4   4   9      126.13      145.23      8.23 o 
   5   4   9      218.82      212.67     11.53 o 
   6   4   9      156.47      165.19      9.75 o 
   7   4   9       32.53       23.58      5.74 o 
   8   4   9        1.52       -4.75      5.56 o 
   0   5   9      386.10      341.83      8.21 o 
   1   5   9     1205.32     1332.32     20.83 o 
   2   5   9      248.98      233.12      9.61 o 
   3   5   9       76.49       77.83      3.99 o 
   4   5   9       52.85       59.75      5.46 o 
   5   5   9       89.05      107.47      8.21 o 
   6   5   9      192.33      210.52     10.29 o 
   7   5   9       22.01       19.59      6.51 o 
   8   5   9        8.38       -3.68      6.39 o 
   0   6   9       92.35       79.15      6.91 o 
   1   6   9     1156.30     1148.82     21.77 o 
   2   6   9      148.12      142.39      5.44 o 
   3   6   9       35.95       42.95      3.36 o 
   4   6   9       93.85      105.36      6.97 o 
   5   6   9      392.19      408.78     14.53 o 
   6   6   9        1.68       -1.52      4.88 o 
   7   6   9        3.21       -2.61      5.64 o 
   0   7   9       25.68       25.40      3.65 o 
   1   7   9      192.64      202.65      5.39 o 
   2   7   9      291.69      281.58      8.46 o 
   3   7   9      147.47      149.92      7.83 o 
   4   7   9      274.68      283.17     14.98 o 
   5   7   9        5.53        1.05      4.77 o 
   6   7   9        6.11        8.46      5.50 o 
   7   7   9        3.86        5.33      6.18 o 
   0   8   9       44.54       33.93      4.46 o 
   1   8   9       22.26       14.04      2.85 o 
   2   8   9      121.91      137.23      6.94 o 
   3   8   9       39.35       41.74      4.51 o 
   4   8   9       16.31       18.06      4.76 o 
   5   8   9        2.05       -4.21      4.61 o 
   6   8   9        4.53       10.45      6.16 o 
   7   8   9        4.57       10.40      6.57 o 
   0   9   9       15.77       10.68      4.14 o 
   1   9   9        7.93        9.42      3.01 o 
   2   9   9      120.86      144.03      8.89 o 
   3   9   9       85.23       89.06      6.08 o 
   4   9   9      112.68      107.40      7.91 o 
   5   9   9        2.42       -1.63      4.96 o 
   6   9   9        1.94        0.59      5.73 o 
   0  10   9       23.03       21.79      6.20 o 
   1  10   9      214.03      229.23      8.52 o 
   2  10   9      231.37      216.89      9.89 o 
   3  10   9       27.67       18.58      4.29 o 
   4  10   9       68.20       71.43      8.68 o 
   5  10   9       43.19       58.77      8.02 o 
   0  11   9      102.87      122.98      9.93 o 
   1  11   9       10.63        3.66      4.24 o 
   2  11   9       11.93       14.56      5.52 o 
   3  11   9        8.94        5.27      4.10 o 
   4  11   9       14.38       16.71      6.88 o 
   5  11   9        0.03       -0.30      5.89 o 
   0  12   9        0.45       -0.38      6.62 o 
   1  12   9       13.91        6.80      4.88 o 
   2  12   9        5.94       -4.75      5.68 o 
   3  12   9        7.98        3.56      4.59 o 
   4  12   9        3.70        2.96      8.97 o 
   0  13   9       15.09       21.42      9.09 o 
   1  13   9        4.80        0.95      5.23 o 
   2  13   9        2.59        4.49      7.36 o 
   0   0  10     1660.21     1916.29     63.70 o 
   1   0  10      629.20      620.03     12.55 o 
   2   0  10      177.12      169.84      9.69 o 
   3   0  10      225.58      215.13     11.29 o 
   4   0  10      126.69       99.63      8.48 o 
   5   0  10       66.57       67.93      7.83 o 
   6   0  10      191.40      202.88     14.24 o 
   7   0  10       84.78       80.11     12.14 o 
   8   0  10        2.09       -8.80      8.80 o 
   0   1  10      403.17      383.63      9.04 o 
   1   1  10      128.82      123.50      4.47 o 
   2   1  10      617.92      638.50     12.36 o 
   3   1  10      220.03      228.65      6.46 o 
   4   1  10       70.06       80.51      4.80 o 
   5   1  10       28.04       35.69      3.81 o 
   6   1  10      143.62      140.64      7.98 o 
   7   1  10       29.77        4.33      5.96 o 
   8   1  10       23.74       18.82      7.11 o 
   0   2  10      265.59      308.01     14.18 o 
   1   2  10     3106.35     3370.69     45.41 o 
   2   2  10      415.01      469.70      9.01 o 
   3   2  10      340.29      318.71      7.82 o 
   4   2  10      158.69      155.62      6.18 o 
   5   2  10      315.15      260.82     10.42 o 
   6   2  10      136.69      172.58      8.88 o 
   7   2  10       38.91       35.04      6.03 o 
   8   2  10        1.13       -2.32      6.27 o 
   0   3  10       52.55       49.11      3.00 o 
   1   3  10      492.50      525.01     10.13 o 
   2   3  10     1165.84     1243.96     21.50 o 
   3   3  10       58.11       61.57      3.31 o 
   4   3  10      290.15      257.95      9.84 o 
   5   3  10      201.04      190.78     10.40 o 
   6   3  10      114.30      140.34      9.97 o 
   7   3  10       14.44        9.68      5.84 o 
   8   3  10        7.61       -5.99      5.99 o 
   0   4  10     1253.48     1425.40     27.35 o 
   1   4  10     1559.97     1609.09     20.47 o 
   2   4  10       42.27       39.77      2.52 o 
   3   4  10       88.45       99.52      3.81 o 
   4   4  10       55.04       74.28      6.59 o 
   5   4  10      205.21      199.69     10.62 o 
   6   4  10       41.86       55.43      7.09 o 
   7   4  10        8.16        4.79      4.93 o 
   8   4  10        1.82        1.57      5.81 o 
   0   5  10      380.34      403.97      9.49 o 
   1   5  10      704.09      680.03     10.59 o 
   2   5  10       95.28      106.66      4.04 o 
   3   5  10       39.08       38.27      3.12 o 
   4   5  10      142.05      154.13      7.99 o 
   5   5  10      182.85      186.69     11.64 o 
   6   5  10       21.11       16.09      5.61 o 
   7   5  10        0.02       -1.52      8.04 o 
   8   5  10        8.83        4.53      6.07 o 
   0   6  10      124.15      135.99      5.44 o 
   1   6  10       20.12       27.06      2.74 o 
   2   6  10      219.42      233.63      6.64 o 
   3   6  10       20.14       24.69      3.67 o 
   4   6  10      462.36      456.25     25.17 o 
   5   6  10       85.73      104.20      8.55 o 
   6   6  10       14.62        3.35      7.25 o 
   7   6  10        8.48        7.02      6.07 o 
   0   7  10       70.48       61.48      4.95 o 
   1   7  10       32.09       34.51      3.08 o 
   2   7  10      380.71      372.43     10.23 o 
   3   7  10      200.20      206.10      7.70 o 
   4   7  10        7.04        2.31      4.11 o 
   5   7  10       18.47       21.91      5.85 o 
   6   7  10       17.24        8.49      5.85 o 
   7   7  10       18.39       19.70      6.90 o 
   0   8  10      128.66      117.71      6.85 o 
   1   8  10       20.73       15.14      2.93 o 
   2   8  10      464.87      426.89     11.69 o 
   3   8  10      264.30      255.14      8.54 o 
   4   8  10       26.23       38.08      5.54 o 
   5   8  10        5.89       -1.92      4.87 o 
   6   8  10       41.72       54.73      9.05 o 
   0   9  10       92.31       88.36      6.35 o 
   1   9  10      101.65      118.66      6.21 o 
   2   9  10       99.24      125.41      9.21 o 
   3   9  10      128.73      178.66     10.77 o 
   4   9  10       19.66       26.60      5.23 o 
   5   9  10        9.36        4.93      5.61 o 
   6   9  10       18.65       28.82      7.06 o 
   0  10  10       23.69        8.06      6.55 o 
   1  10  10      172.48      195.93      8.66 o 
   2  10  10       24.48       19.90      4.97 o 
   3  10  10       24.22       19.38      4.20 o 
   4  10  10        9.10        8.83      5.14 o 
   5  10  10        1.31        2.39      5.43 o 
   0  11  10      117.42      111.46      9.79 o 
   1  11  10        7.95        5.37      4.82 o 
   2  11  10       25.95        9.15      5.72 o 
   3  11  10       10.06        2.59      4.81 o 
   4  11  10        0.07       -3.73      4.94 o 
   0  12  10       25.98       26.60      7.38 o 
   1  12  10        3.06        4.12      5.26 o 
   2  12  10        0.10       -3.85      5.44 o 
   3  12  10        8.63        1.89      6.67 o 
   0  13  10        3.23       -0.50      7.97 o 
   1  13  10       19.96       22.79      6.85 o 
   1   0  11     2965.12     3008.13     55.05 o 
   2   0  11      143.78      126.16     14.63 o 
   3   0  11       30.02       32.80      5.00 o 
   4   0  11       65.98       84.33      9.08 o 
   5   0  11      102.67      105.91      9.87 o 
   6   0  11      219.90      194.08     13.53 o 
   7   0  11      129.56      137.18     16.68 o 
   8   0  11        0.43       -6.30      9.24 o 
   0   1  11        8.24        9.52      1.93 o 
   1   1  11     1450.85     1520.58     20.30 o 
   2   1  11     1714.53     1697.77     32.44 o 
   3   1  11      166.77      152.53      6.11 o 
   4   1  11      104.51      105.15      5.41 o 
   5   1  11      103.93      102.51      7.81 o 
   6   1  11       14.46        9.45      4.64 o 
   7   1  11       36.18       28.28      9.77 o 
   8   1  11        9.06       -8.32      8.32 o 
   0   2  11     7538.78     8378.93    150.34 o 
   1   2  11     2313.77     2491.69     32.54 o 
   2   2  11       61.83       68.77      2.95 o 
   3   2  11       32.76       39.09      2.53 o 
   4   2  11      460.13      427.41     14.14 o 
   5   2  11      194.19      180.43     14.56 o 
   6   2  11      145.89      150.17     13.33 o 
   7   2  11       55.65       39.82      7.27 o 
   8   2  11        0.49       -4.36      6.59 o 
   0   3  11       56.08       92.70      4.68 o 
   1   3  11       19.75       25.08      1.95 o 
   2   3  11       94.87      110.67      3.31 o 
   3   3  11       85.01       87.70      5.51 o 
   4   3  11        0.43        1.16      3.40 o 
   5   3  11      295.94      276.20     11.13 o 
   6   3  11       30.41       26.61      6.05 o 
   7   3  11       10.20       14.86      5.37 o 
   8   3  11        0.90       -6.24      6.24 o 
   0   4  11        1.07        3.80      2.45 o 
   1   4  11       27.13       29.20      2.76 o 
   2   4  11      243.32      250.48      6.38 o 
   3   4  11      195.60      193.87      6.42 o 
   4   4  11      185.09      208.44      9.19 o 
   5   4  11       91.63      103.57      8.28 o 
   6   4  11       27.04       21.82      5.83 o 
   7   4  11        1.32       -4.82      4.82 o 
   8   4  11        2.40       -6.13      6.13 o 
   0   5  11     1824.91     1827.71     34.93 o 
   1   5  11      116.57      126.27      3.40 o 
   2   5  11      259.82      279.22      6.67 o 
   3   5  11       23.10       24.73      2.93 o 
   4   5  11       46.05       38.78      5.21 o 
   5   5  11       13.57       21.74      5.38 o 
   6   5  11       11.77        5.70      5.35 o 
   7   5  11        5.97        9.03      5.95 o 
   0   6  11       31.37       38.80      5.91 o 
   1   6  11      428.19      446.28      8.37 o 
   2   6  11       37.75       29.73      3.06 o 
   3   6  11      887.10      850.76     25.92 o 
   4   6  11       91.73      112.27      7.44 o 
   5   6  11      114.67      134.45     12.84 o 
   6   6  11       37.85       39.78      6.88 o 
   7   6  11       32.74       34.46      7.42 o 
   0   7  11        3.84       10.56      3.74 o 
   1   7  11       96.34      110.95      4.70 o 
   2   7  11      337.22      330.80     11.54 o 
   3   7  11        0.12        4.61      3.40 o 
   4   7  11      109.14      133.96      9.78 o 
   5   7  11       10.24        6.24      5.02 o 
   6   7  11       33.13       43.36      7.49 o 
   7   7  11        7.55        2.88      6.32 o 
   0   8  11       41.08       30.24      4.57 o 
   1   8  11       76.33       80.19      4.48 o 
   2   8  11        1.10        3.57      3.96 o 
   3   8  11      166.90      154.36      7.95 o 
   4   8  11       74.70       73.44      7.44 o 
   5   8  11        9.89        6.95      5.34 o 
   6   8  11       17.79       17.48      7.35 o 
   0   9  11       89.86      113.08      7.26 o 
   1   9  11       66.22       81.49      5.00 o 
   2   9  11       16.79       12.10      4.71 o 
   3   9  11       91.21      104.32      9.10 o 
   4   9  11        7.42        4.87      5.07 o 
   5   9  11       24.19       16.32      6.05 o 
   6   9  11        7.48        3.68      6.28 o 
   0  10  11       12.82        5.32      5.44 o 
   1  10  11        4.13        0.36      4.00 o 
   2  10  11       62.56       68.09      7.51 o 
   3  10  11        9.45        3.36      5.79 o 
   4  10  11        2.06        3.66      5.29 o 
   5  10  11        0.61       -1.39      5.72 o 
   0  11  11        6.13       15.26      6.37 o 
   1  11  11       60.83       73.41      7.34 o 
   2  11  11        7.98        1.87      4.91 o 
   3  11  11       29.80       25.85      7.18 o 
   4  11  11        9.68       13.89      6.36 o 
   0  12  11        0.39       -2.68      6.10 o 
   1  12  11        1.88       -2.82      5.44 o 
   2  12  11        5.95       -5.57      5.57 o 
   3  12  11        5.90       -1.89      7.06 o 
   0  13  11        4.50        1.76      6.89 o 
   1  13  11        0.24        7.49      6.41 o 
   0   0  12        5.34        1.45      2.57 o 
   1   0  12      747.41      729.37     14.78 o 
   2   0  12      225.37      213.20      9.20 o 
   3   0  12      160.22      168.28      8.50 o 
   4   0  12        3.00        7.97      8.84 o 
   5   0  12       17.98       20.62      7.34 o 
   6   0  12       34.50       64.27     10.79 o 
   7   0  12        3.23        9.29      8.68 o 
   8   0  12        1.00       -3.94     10.14 o 
   0   1  12      422.03      373.74      9.96 o 
   1   1  12     2492.25     2626.08     34.27 o 
   2   1  12      435.15      465.61      9.84 o 
   3   1  12      336.99      328.56      9.87 o 
   4   1  12       65.50       72.56      7.05 o 
   5   1  12      334.89      314.67     11.92 o 
   6   1  12      126.86      134.71     10.35 o 
   7   1  12       19.84        6.29      9.25 o 
   8   1  12        4.09       -6.32      6.32 o 
   0   2  12        0.19       -1.99      3.69 o 
   1   2  12      949.49     1016.49     16.51 o 
   2   2  12      436.34      452.66      8.35 o 
   3   2  12      300.96      275.26      8.79 o 
   4   2  12       23.68       16.27      4.57 o 
   5   2  12       49.73       54.62      6.78 o 
   6   2  12       25.10       17.78      4.86 o 
   7   2  12       29.01       21.26      6.95 o 
   8   2  12        2.59       -6.26      6.26 o 
   0   3  12     3286.29     3693.14     67.55 o 
   1   3  12       25.79       31.00      2.05 o 
   2   3  12      199.72      197.33      4.48 o 
   3   3  12       37.05       41.02      3.15 o 
   4   3  12      111.29       99.22     11.66 o 
   5   3  12       33.77       30.27      5.81 o 
   6   3  12       46.77       51.71      7.23 o 
   7   3  12        4.37        4.51      6.16 o 
   8   3  12        1.90       -6.07      6.07 o 
   0   4  12     1089.47     1024.63     20.48 o 
   1   4  12      531.90      559.17      9.38 o 
   2   4  12       40.16       52.33      2.78 o 
   3   4  12       27.64       29.32      3.24 o 
   4   4  12      256.20      234.07     11.59 o 
   5   4  12      183.12      177.11      9.19 o 
   6   4  12       47.95       45.89      6.96 o 
   7   4  12        3.84       -0.22      5.91 o 
   8   4  12       10.30        5.46      6.93 o 
   0   5  12      151.71      173.61      5.50 o 
   1   5  12       69.35       83.92      3.44 o 
   2   5  12      879.13      939.60     23.18 o 
   3   5  12      124.67      125.52      6.45 o 
   4   5  12      170.52      186.74      7.86 o 
   5   5  12       68.81       87.15      8.03 o 
   6   5  12       28.37       26.02      6.14 o 
   7   5  12        9.12        7.47      6.07 o 
   0   6  12      140.91      138.43      6.67 o 
   1   6  12       40.03       45.65      3.03 o 
   2   6  12       36.17       16.15      2.82 o 
   3   6  12      238.44      226.31      7.73 o 
   4   6  12      137.13      170.01      9.02 o 
   5   6  12        5.55       -2.98      4.73 o 
   6   6  12       72.37       88.97      8.68 o 
   7   6  12       32.68       46.69      7.97 o 
   0   7  12       66.89       79.71      6.36 o 
   1   7  12       54.45       53.35      3.42 o 
   2   7  12        4.15        4.99      2.88 o 
   3   7  12      406.47      436.58     11.86 o 
   4   7  12       20.57       24.33      5.06 o 
   5   7  12        6.07        2.56      4.95 o 
   6   7  12       20.58       30.64      6.65 o 
   7   7  12        3.96        7.83      6.24 o 
   0   8  12        1.83       -3.43      3.78 o 
   1   8  12       35.54       44.32      3.87 o 
   2   8  12      172.93      169.65      8.95 o 
   3   8  12       19.85       26.76      4.71 o 
   4   8  12       23.97       21.33      5.58 o 
   5   8  12        9.69        9.12      5.72 o 
   6   8  12        6.90       10.51      6.04 o 
   0   9  12      261.77      249.72     10.70 o 
   1   9  12       58.18       55.42      4.63 o 
   2   9  12        6.76        1.45      3.79 o 
   3   9  12        1.37        0.58      4.38 o 
   4   9  12        1.42       -0.20      4.89 o 
   5   9  12        4.99       -0.81      5.36 o 
   6   9  12        2.80        4.31      6.22 o 
   0  10  12       64.67       58.84      7.68 o 
   1  10  12       46.10       50.44      5.12 o 
   2  10  12       42.55       42.92      5.44 o 
   3  10  12       23.42       14.50      5.24 o 
   4  10  12       19.18       12.47      5.92 o 
   5  10  12        2.99        5.28      6.49 o 
   0  11  12       57.13       42.24      7.29 o 
   1  11  12       24.67       20.17      6.34 o 
   2  11  12       10.10       13.17      5.42 o 
   3  11  12        0.33       -6.51      6.51 o 
   4  11  12        8.61       12.85      6.24 o 
   0  12  12        6.03       -3.06      6.01 o 
   1  12  12        7.67        9.01      5.68 o 
   2  12  12        3.20       -5.48      5.48 o 
   3  12  12        0.53       -6.46      6.46 o 
   1   0  13        1.91        2.64      1.71 o 
   2   0  13      867.63      837.19     31.13 o 
   3   0  13      167.00      146.33      9.94 o 
   4   0  13       16.10       17.86      7.67 o 
   5   0  13       31.24       30.34      8.06 o 
   6   0  13       69.08       64.27     10.98 o 
   7   0  13       19.67       14.28      9.92 o 
   8   0  13        4.66       -1.67     10.59 o 
   0   1  13      317.61      372.59      8.55 o 
   1   1  13       15.16       14.24      2.22 o 
   2   1  13      280.70      263.60      5.52 o 
   3   1  13      146.58      140.75      5.68 o 
   4   1  13        4.79       -4.01      4.01 o 
   5   1  13      102.24      124.24      9.44 o 
   6   1  13       53.38       60.45      7.84 o 
   7   1  13       18.21        7.34      6.19 o 
   8   1  13        5.66       -4.23      6.98 o 
   0   2  13      190.80      234.69      7.32 o 
   1   2  13      177.41      173.33      3.57 o 
   2   2  13      159.24      135.99      3.57 o 
   3   2  13       68.06       71.83      5.32 o 
   4   2  13        2.67       -0.24      3.78 o 
   5   2  13       70.39       74.74      7.43 o 
   6   2  13       40.78       48.00      7.08 o 
   7   2  13        2.55       -1.25      5.98 o 
   8   2  13        4.90       -6.89      6.89 o 
   0   3  13      826.84      866.74     24.87 o 
   1   3  13      136.94      151.51      3.63 o 
   2   3  13      134.49      131.85      4.37 o 
   3   3  13      128.50      128.03      6.15 o 
   4   3  13      115.28      131.48      7.01 o 
   5   3  13       42.52       59.18      6.81 o 
   6   3  13       44.87       56.41      7.37 o 
   7   3  13        0.65       -5.78      5.78 o 
   8   3  13        9.17       -0.35      7.34 o 
   0   4  13     1327.30     1245.19     24.50 o 
   1   4  13      547.16      586.97      9.59 o 
   2   4  13      150.94      125.07      4.53 o 
   3   4  13      238.19      238.79      8.54 o 
   4   4  13       26.44       19.04      4.60 o 
   5   4  13       84.69       90.37      8.13 o 
   6   4  13       61.79       70.31      7.90 o 
   7   4  13        5.07        2.22      5.96 o 
   0   5  13      990.94      856.35     19.78 o 
   1   5  13        2.14        0.49      1.77 o 
   2   5  13       99.57      104.65      4.01 o 
   3   5  13       69.17       76.11      5.56 o 
   4   5  13      362.13      341.71     14.51 o 
   5   5  13       40.69       44.69      6.32 o 
   6   5  13       15.07        5.42      5.69 o 
   7   5  13       11.72        9.90      6.36 o 
   0   6  13      146.48      162.55      6.45 o 
   1   6  13      324.85      319.39      7.24 o 
   2   6  13       73.68       72.59      4.04 o 
   3   6  13       42.45       48.80      5.35 o 
   4   6  13       24.09       24.95      4.94 o 
   5   6  13        5.93       10.05      5.15 o 
   6   6  13       19.20       27.47      6.69 o 
   7   6  13        1.13       -5.01      5.99 o 
   0   7  13      309.22      291.87     14.36 o 
   1   7  13      122.89      119.40      5.14 o 
   2   7  13       14.68       12.85      3.27 o 
   3   7  13       80.29      106.89      6.20 o 
   4   7  13       36.42       34.45      5.48 o 
   5   7  13       10.01        4.58      4.92 o 
   6   7  13       34.65       35.11      7.11 o 
   0   8  13       18.27       14.81      4.93 o 
   1   8  13       88.60      110.87      5.41 o 
   2   8  13       38.74       53.56      4.33 o 
   3   8  13      303.23      328.21     12.81 o 
   4   8  13        7.24        9.53      5.15 o 
   5   8  13        5.68       -0.08      5.50 o 
   6   8  13       31.62       42.63     10.10 o 
   0   9  13       88.25       84.17     12.76 o 
   1   9  13       49.30       63.06      4.70 o 
   2   9  13       69.78       69.85      5.80 o 
   3   9  13      138.96      164.13     11.46 o 
   4   9  13        9.70        0.30      5.24 o 
   5   9  13       40.10       48.67      7.45 o 
   0  10  13        2.09       -0.27      6.13 o 
   1  10  13       67.38       61.55      5.48 o 
   2  10  13       22.91       22.73      4.80 o 
   3  10  13       11.69        7.97      6.17 o 
   4  10  13       21.51       17.52      6.10 o 
   5  10  13       20.25       23.45      6.83 o 
   0  11  13        1.64        6.08      7.46 o 
   1  11  13        3.90        4.97      4.79 o 
   2  11  13        2.02        7.05      5.47 o 
   3  11  13        2.97       -3.51      6.16 o 
   4  11  13        1.55       -2.90      7.30 o 
   0  12  13       73.15       59.87     10.46 o 
   1  12  13        3.01        1.35      5.89 o 
   2  12  13        0.73        3.87      6.79 o 
   0   0  14        6.79       18.83      3.36 o 
   1   0  14      704.70      721.60     14.95 o 
   2   0  14        1.90        1.70      3.17 o 
   3   0  14      459.39      404.63     15.25 o 
   4   0  14       56.24       43.02      9.38 o 
   5   0  14        0.07       -6.21      6.21 o 
   6   0  14        1.22       -2.53      7.54 o 
   7   0  14       53.07       45.62     11.46 o 
   8   0  14        0.29       -9.52      9.52 o 
   0   1  14       89.26       86.05      3.96 o 
   1   1  14      105.87      109.54      3.12 o 
   2   1  14      499.07      465.46      9.00 o 
   3   1  14       17.13        8.14      3.20 o 
   4   1  14        9.61        4.13      4.38 o 
   5   1  14       23.84       25.90      5.97 o 
   6   1  14        0.43       -4.80      5.33 o 
   7   1  14        4.83       -3.19      6.24 o 
   8   1  14        6.54        0.91      7.35 o 
   0   2  14       30.32       22.53      2.63 o 
   1   2  14      164.08      188.97      3.83 o 
   2   2  14       10.61        7.82      1.75 o 
   3   2  14       34.34       35.29      4.36 o 
   4   2  14       32.28       33.99      4.92 o 
   5   2  14        9.69        1.10      4.75 o 
   6   2  14        8.22        5.49      5.61 o 
   7   2  14       39.65       36.43      8.04 o 
   8   2  14       10.43        2.72      7.00 o 
   0   3  14       17.52       13.78      4.11 o 
   1   3  14        2.10       -0.82      1.54 o 
   2   3  14      156.65      134.54      4.05 o 
   3   3  14        3.62       -2.83      2.83 o 
   4   3  14      101.70      127.73      7.71 o 
   5   3  14       17.08       29.72      5.99 o 
   6   3  14       22.45       21.96      6.56 o 
   7   3  14        4.55        7.96      6.21 o 
   0   4  14      154.71      143.84      5.02 o 
   1   4  14       83.15       77.59      3.57 o 
   2   4  14        7.23        4.20      2.06 o 
   3   4  14       42.25       39.63      4.13 o 
   4   4  14       49.12       30.47      5.02 o 
   5   4  14        3.76        1.24      4.63 o 
   6   4  14        5.64       -4.25      4.90 o 
   7   4  14        4.04        1.40      6.31 o 
   0   5  14      170.03      157.33      6.12 o 
   1   5  14       72.06       92.55      3.64 o 
   2   5  14       14.31        6.59      2.33 o 
   3   5  14        6.59       -0.27      3.45 o 
   4   5  14       17.96       28.69      5.24 o 
   5   5  14        7.09        1.58      4.30 o 
   6   5  14       21.35       30.82      6.65 o 
   7   5  14        1.54        3.21      6.28 o 
   0   6  14       41.66       57.45      8.51 o 
   1   6  14      173.18      142.12      5.09 o 
   2   6  14       49.18       49.53      3.48 o 
   3   6  14       89.76      108.98      7.09 o 
   4   6  14      123.46      126.14      8.45 o 
   5   6  14       21.34       18.13      7.75 o 
   6   6  14       11.20        7.10      5.66 o 
   7   6  14        7.97        8.71      6.99 o 
   0   7  14      296.73      309.55     11.49 o 
   1   7  14       33.03       23.33      3.55 o 
   2   7  14      509.76      537.83     12.17 o 
   3   7  14        6.76       -0.74      3.92 o 
   4   7  14       59.60       54.94      6.62 o 
   5   7  14        8.71        3.18      5.11 o 
   6   7  14       43.49       45.75      7.33 o 
   0   8  14      235.21      235.42     10.19 o 
   1   8  14       84.36       84.15      5.86 o 
   2   8  14       37.34       53.69      4.72 o 
   3   8  14       73.53       80.32      6.76 o 
   4   8  14       48.60       59.29      6.58 o 
   5   8  14       10.04       11.49      7.04 o 
   6   8  14       12.20       19.73      6.73 o 
   0   9  14       58.42       67.83      7.38 o 
   1   9  14        4.59        8.67      3.84 o 
   2   9  14       15.18       14.93      4.37 o 
   3   9  14        4.04       -0.21      7.98 o 
   4   9  14       10.09        9.86      5.54 o 
   5   9  14        0.62       -4.15      5.59 o 
   0  10  14       32.60       40.68      8.28 o 
   1  10  14       28.09       25.92      4.69 o 
   2  10  14        8.42        4.02      4.81 o 
   3  10  14        1.02       -3.02      6.83 o 
   4  10  14        4.80       11.93      7.83 o 
   0  11  14        1.59        4.56      8.01 o 
   1  11  14        9.83        9.63      4.97 o 
   2  11  14        6.83       -3.77      5.90 o 
   3  11  14       21.20       18.14      8.11 o 
   0  12  14        6.88       -0.39      7.73 o 
   1  12  14        3.22        3.76      6.05 o 
   2  12  14        0.15       -3.89      6.58 o 
   1   0  15        4.50        6.55      2.34 o 
   2   0  15      382.59      332.06     11.00 o 
   3   0  15       50.29       47.48      7.44 o 
   4   0  15       21.72       21.56      9.28 o 
   5   0  15       24.40       15.44      9.20 o 
   6   0  15       13.19        1.17      8.81 o 
   7   0  15        3.47       -7.72      8.70 o 
   0   1  15        8.79        9.78      2.25 o 
   1   1  15      111.21      113.59      2.98 o 
   2   1  15        8.85        6.42      2.11 o 
   3   1  15      105.19      112.44      6.36 o 
   4   1  15       55.85       35.23      5.15 o 
   5   1  15        6.27        3.31      5.16 o 
   6   1  15       58.14       60.93      8.08 o 
   7   1  15        8.08       -5.29      6.28 o 
   0   2  15       55.11       59.01      3.68 o 
   1   2  15       95.43       99.94      3.14 o 
   2   2  15       78.35       89.11      3.73 o 
   3   2  15      190.68      161.26      6.44 o 
   4   2  15        9.57        2.24      4.50 o 
   5   2  15       32.40       28.29      6.25 o 
   6   2  15        1.93       -5.54      5.54 o 
   7   2  15       30.08       35.76      7.85 o 
   0   3  15       22.53       21.13      3.06 o 
   1   3  15       35.14       44.41      2.80 o 
   2   3  15        1.48       -1.82      1.82 o 
   3   3  15       27.52       25.61      3.78 o 
   4   3  15        4.07        2.45      3.65 o 
   5   3  15        8.95        8.64      5.32 o 
   6   3  15        7.92        4.58      5.66 o 
   7   3  15        2.97       -4.73      6.70 o 
   0   4  15        3.45        9.24      2.89 o 
   1   4  15      154.65      125.47      3.58 o 
   2   4  15      239.13      241.48      5.63 o 
   3   4  15        8.35        3.95      3.24 o 
   4   4  15        6.20        0.89      4.96 o 
   5   4  15       49.93       49.36      6.79 o 
   6   4  15       17.06       21.18      6.42 o 
   7   4  15        3.23       -5.95      5.95 o 
   0   5  15        4.75        7.16      2.95 o 
   1   5  15       24.05       21.89      2.43 o 
   2   5  15        6.20       -1.65      2.40 o 
   3   5  15        6.02        3.91      3.95 o 
   4   5  15       11.58        5.58      4.36 o 
   5   5  15        6.94       -4.91      4.91 o 
   6   5  15        1.51       -4.02      5.26 o 
   7   5  15        2.87       -0.40      6.26 o 
   0   6  15      118.86      122.55      8.29 o 
   1   6  15      174.77      195.76      6.08 o 
   2   6  15       18.91       19.87      3.40 o 
   3   6  15      146.01      160.28      7.64 o 
   4   6  15        5.37       -3.39      3.99 o 
   5   6  15        9.82        6.52      5.03 o 
   6   6  15        4.72       -0.42      6.72 o 
   0   7  15      299.69      361.96     12.75 o 
   1   7  15      128.15      155.64      6.67 o 
   2   7  15      104.10      121.47      6.65 o 
   3   7  15       49.05       60.91      6.11 o 
   4   7  15       62.18       64.60      6.54 o 
   5   7  15       34.02       36.41      6.98 o 
   6   7  15        9.80       10.45      6.24 o 
   0   8  15       23.75       38.23      8.08 o 
   1   8  15      137.52      164.85      7.09 o 
   2   8  15       33.35       31.30      4.57 o 
   3   8  15       16.02        9.69      5.06 o 
   4   8  15       32.03       34.19      6.03 o 
   5   8  15       34.58       43.47      7.39 o 
   6   8  15        5.71       11.76      6.30 o 
   0   9  15       15.61       12.22      5.23 o 
   1   9  15        2.80        1.07      3.52 o 
   2   9  15       53.45       50.98      5.19 o 
   3   9  15        3.21       -0.23      5.71 o 
   4   9  15       14.02        8.08      5.70 o 
   5   9  15        6.21       -4.95      5.66 o 
   0  10  15        0.05       -7.45      7.45 o 
   1  10  15       33.26       37.65      5.37 o 
   2  10  15       10.80       11.93      5.27 o 
   3  10  15        6.56       -2.57      5.98 o 
   4  10  15       18.03       27.74      8.38 o 
   0  11  15        2.19        6.25      7.82 o 
   1  11  15        4.00        1.27      4.92 o 
   2  11  15        0.98       -1.49      5.87 o 
   3  11  15        8.31        8.49      6.79 o 
   0  12  15        0.17        5.71      8.18 o 
   1  12  15        5.57        4.30      7.18 o 
   0   0  16      127.24       94.18      6.22 o 
   1   0  16       87.64       76.55      3.91 o 
   2   0  16       21.33       22.92      4.45 o 
   3   0  16       80.41       91.16      8.45 o 
   4   0  16        5.41        5.38      8.68 o 
   5   0  16       10.61       10.31      7.87 o 
   6   0  16       18.28        8.19     10.06 o 
   7   0  16       33.99       41.10     12.02 o 
   0   1  16      106.30      107.18      4.15 o 
   1   1  16       32.00       30.10      2.42 o 
   2   1  16       26.06       21.38      2.66 o 
   3   1  16        3.51       -1.65      3.12 o 
   4   1  16        4.36        1.15      4.39 o 
   5   1  16       13.99        8.05      5.56 o 
   6   1  16       63.98       59.50     10.11 o 
   7   1  16       31.61       30.39      8.14 o 
   0   2  16      728.92      732.49     15.50 o 
   1   2  16       10.77       10.55      2.17 o 
   2   2  16      115.48      118.84      4.67 o 
   3   2  16        6.67        3.90      3.28 o 
   4   2  16        0.87       -1.73      3.95 o 
   5   2  16       43.05       24.14      6.64 o 
   6   2  16       25.20       25.09      6.92 o 
   7   2  16       10.42       -0.42      6.53 o 
   0   3  16       40.92       43.53      4.52 o 
   1   3  16       14.03       12.33      2.03 o 
   2   3  16       87.81       61.22      3.80 o 
   3   3  16       24.28       20.99      4.31 o 
   4   3  16       15.71       18.45      4.75 o 
   5   3  16        6.89        0.57      5.11 o 
   6   3  16       49.81       37.27      7.22 o 
   7   3  16       10.90        6.32      6.77 o 
   0   4  16      303.75      291.06      8.81 o 
   1   4  16      246.84      250.17      5.44 o 
   2   4  16       20.39       16.79      3.34 o 
   3   4  16        3.26       -3.03      3.03 o 
   4   4  16       77.48       71.19      6.68 o 
   5   4  16       67.86       81.43     10.99 o 
   6   4  16        1.87       -5.81      5.81 o 
   7   4  16        0.55       -6.02      6.02 o 
   0   5  16       52.30       44.29      4.51 o 
   1   5  16      114.41      136.04      4.42 o 
   2   5  16      223.53      187.92      5.78 o 
   3   5  16       44.27       40.69      5.32 o 
   4   5  16        4.09        1.87      4.19 o 
   5   5  16       69.10       69.95      7.62 o 
   6   5  16        6.49       -5.75      5.75 o 
   7   5  16        3.87       -6.30      6.30 o 
   0   6  16       11.28        8.93      4.53 o 
   1   6  16      436.80      433.62      9.98 o 
   2   6  16       14.07       11.63      3.75 o 
   3   6  16      120.54      160.96      8.31 o 
   4   6  16        1.60       -3.83      4.15 o 
   5   6  16        8.36       13.25      6.22 o 
   6   6  16        8.52       -0.60      5.74 o 
   0   7  16        1.23       -4.19      4.19 o 
   1   7  16      194.77      197.76      6.53 o 
   2   7  16      106.28      106.32      6.41 o 
   3   7  16      132.19      150.08      8.63 o 
   4   7  16       13.18        7.15      4.70 o 
   5   7  16       24.60       30.37      6.43 o 
   6   7  16       23.61       10.26      8.28 o 
   0   8  16       37.95       40.01      6.23 o 
   1   8  16       38.84       30.38      4.30 o 
   2   8  16       16.41       14.12      4.43 o 
   3   8  16       16.45       17.98      5.78 o 
   4   8  16        3.44       -1.69      4.68 o 
   5   8  16       14.04       19.18      6.63 o 
   0   9  16        7.57        1.08      5.13 o 
   1   9  16        9.81        2.58      3.58 o 
   2   9  16        3.92       -0.53      4.34 o 
   3   9  16        8.65       13.63      5.86 o 
   4   9  16        5.77       -2.17      6.64 o 
   5   9  16       14.22       18.66      8.99 o 
   0  10  16       29.54       36.17      7.10 o 
   1  10  16        1.08       -4.02      4.02 o 
   2  10  16        7.99        8.85      5.98 o 
   3  10  16        0.90       -5.41      5.41 o 
   4  10  16       10.76       12.88      7.74 o 
   0  11  16       35.19       33.70      9.07 o 
   1  11  16        0.41       -1.84      5.50 o 
   2  11  16        6.38       16.10      7.75 o 
   3  11  16       25.81       34.72      9.71 o 
   1   0  17      398.98      375.22      9.22 o 
   2   0  17       14.45       20.60      4.40 o 
   3   0  17        5.19        7.50      8.04 o 
   4   0  17       13.71        4.83     12.76 o 
   5   0  17        0.01       -7.16      8.02 o 
   6   0  17       12.49        1.85      8.66 o 
   7   0  17        0.68        8.78     10.91 o 
   0   1  17       42.07       48.41      3.62 o 
   1   1  17       41.83       49.38      2.82 o 
   2   1  17      100.35       95.64      4.48 o 
   3   1  17       91.90       86.44      5.53 o 
   4   1  17       46.35       43.21      5.88 o 
   5   1  17      155.43      158.10     10.87 o 
   6   1  17       92.79      106.55     13.24 o 
   7   1  17        6.12       -0.48      7.17 o 
   0   2  17       26.06       55.99      4.34 o 
   1   2  17       53.95       70.93      3.41 o 
   2   2  17       61.14       59.89      4.22 o 
   3   2  17      219.53      200.27      6.87 o 
   4   2  17      173.78      173.71      9.15 o 
   5   2  17       35.99       44.21      7.30 o 
   6   2  17       15.58       12.24      6.66 o 
   7   2  17       20.37       12.06      8.37 o 
   0   3  17      179.87      210.16      7.16 o 
   1   3  17       75.34       71.36      3.38 o 
   2   3  17       54.53       67.95      4.72 o 
   3   3  17      215.81      200.23      7.28 o 
   4   3  17       52.46       51.52      6.27 o 
   5   3  17       18.67       13.42      5.93 o 
   6   3  17       12.02        0.71      6.27 o 
   7   3  17        1.05       -3.68      6.74 o 
   0   4  17      226.76      232.28      7.85 o 
   1   4  17       52.45       50.32      3.88 o 
   2   4  17      165.86      146.54      5.24 o 
   3   4  17      143.13      136.10      7.06 o 
   4   4  17       12.12       10.63      4.83 o 
   5   4  17        7.18       -2.38      5.37 o 
   6   4  17        1.84       -5.43      5.43 o 
   7   4  17        2.94       -6.57      6.57 o 
   0   5  17        9.26        6.33      4.43 o 
   1   5  17      153.22      152.14      4.86 o 
   2   5  17      263.46      262.91      7.71 o 
   3   5  17       78.28       77.83      6.55 o 
   4   5  17        0.75       -0.79      4.06 o 
   5   5  17        2.20       -4.87      4.87 o 
   6   5  17        6.04        1.84      7.77 o 
   0   6  17      709.78      725.56     28.30 o 
   1   6  17      121.35      134.29      6.20 o 
   2   6  17      119.22      109.12      6.68 o 
   3   6  17       28.55       33.65      5.42 o 
   4   6  17       78.53       88.46      8.84 o 
   5   6  17       12.98       14.28      5.74 o 
   6   6  17        1.96        1.34      5.87 o 
   0   7  17       57.69       46.12      6.54 o 
   1   7  17      135.51      176.09      7.21 o 
   2   7  17        3.36        1.69      3.87 o 
   3   7  17       32.19       24.74      5.30 o 
   4   7  17        6.63        6.29      4.74 o 
   5   7  17       42.78       40.98      6.94 o 
   6   7  17        2.43       -0.49      6.05 o 
   0   8  17       29.89       12.11      5.20 o 
   1   8  17        8.38       10.13      3.89 o 
   2   8  17       40.75       44.34      6.10 o 
   3   8  17        9.03        4.00      4.60 o 
   4   8  17       12.92       18.07      6.28 o 
   5   8  17        6.24       11.52      8.96 o 
   0   9  17        0.06       -4.91      4.91 o 
   1   9  17        0.25       -3.70      3.75 o 
   2   9  17       38.15       35.71      5.98 o 
   3   9  17       19.63       12.67      6.30 o 
   4   9  17       17.61       20.69      7.96 o 
   0  10  17       15.20       10.21      6.10 o 
   1  10  17       17.71       23.56      7.13 o 
   2  10  17        5.86        4.21      6.36 o 
   3  10  17        1.04        1.02      6.15 o 
   0  11  17        5.14       -7.42      7.42 o 
   1  11  17        0.03       -4.13      5.85 o 
   2  11  17        1.72       -2.05     12.51 o 
   0   0  18     1980.50     2006.91     54.19 o 
   1   0  18       41.82       61.30      4.78 o 
   2   0  18        0.06       -3.75      3.85 o 
   3   0  18        6.20       -3.02      4.39 o 
   4   0  18       45.00       43.07      8.85 o 
   5   0  18        0.00       -8.04      8.04 o 
   6   0  18       52.55       32.86     11.77 o 
   7   0  18        7.85       -1.64     10.70 o 
   0   1  18       90.81      100.14      6.65 o 
   1   1  18       91.76      107.72      4.29 o 
   2   1  18       86.36       94.07      5.22 o 
   3   1  18       13.99        9.05      4.97 o 
   4   1  18       81.35       96.96      7.80 o 
   5   1  18       50.17       45.23      7.83 o 
   6   1  18       13.78        7.17      6.72 o 
   7   1  18       27.35       32.22      8.88 o 
   0   2  18     1013.16      968.37     21.98 o 
   1   2  18      854.29      836.40     13.89 o 
   2   2  18        8.05       -2.73      2.73 o 
   3   2  18        6.55        0.51      3.13 o 
   4   2  18       34.13       22.84      5.74 o 
   5   2  18       54.02       57.35     10.39 o 
   6   2  18        1.18        2.92      6.62 o 
   7   2  18        9.42        6.22      7.70 o 
   0   3  18      138.81      139.14      6.36 o 
   1   3  18       88.92      100.75      5.20 o 
   2   3  18       44.86       54.39      3.96 o 
   3   3  18        9.41       10.80      4.12 o 
   4   3  18       61.26       73.49      6.41 o 
   5   3  18      185.04      205.54     10.93 o 
   6   3  18       19.29       28.34      7.27 o 
   7   3  18       28.73       23.99      8.50 o 
   0   4  18       21.38       23.19      4.57 o 
   1   4  18       17.37       14.13      2.92 o 
   2   4  18       30.26       25.20      3.42 o 
   3   4  18      283.03      260.04      9.21 o 
   4   4  18       12.70       11.84      5.10 o 
   5   4  18        0.05       -1.00      5.44 o 
   6   4  18        8.81       11.03      6.28 o 
   0   5  18      912.23      956.02     22.57 o 
   1   5  18        8.03        8.91      3.03 o 
   2   5  18       70.65       64.52      5.62 o 
   3   5  18       17.40       15.87      4.36 o 
   4   5  18      254.10      237.35     13.29 o 
   5   5  18       24.44       14.61      6.10 o 
   6   5  18        7.96       11.17      8.13 o 
   0   6  18       44.66       44.75      7.70 o 
   1   6  18        0.87        0.58      3.52 o 
   2   6  18      427.93      381.41     11.02 o 
   3   6  18        4.56       -0.75      4.14 o 
   4   6  18       85.27       83.12      7.18 o 
   5   6  18        7.33        3.06      5.61 o 
   6   6  18        5.89       11.52      6.70 o 
   0   7  18      100.40      106.55      8.37 o 
   1   7  18       26.14       33.17      4.46 o 
   2   7  18       13.01       23.07      4.56 o 
   3   7  18        2.95       -4.51      4.51 o 
   4   7  18       15.29       12.96      6.18 o 
   5   7  18        1.85       -0.74      5.30 o 
   0   8  18        4.67        0.63      5.04 o 
   1   8  18        5.44        6.84      4.03 o 
   2   8  18       24.77       22.10      5.26 o 
   3   8  18       17.21       13.43      5.20 o 
   4   8  18        9.99        2.68      5.58 o 
   5   8  18        7.41        0.64      6.95 o 
   0   9  18        0.96       -5.75      5.75 o 
   1   9  18        5.20       -1.79      4.02 o 
   2   9  18        2.02        2.35      5.14 o 
   3   9  18       23.02       18.04      6.73 o 
   4   9  18       11.25       17.30      7.52 o 
   0  10  18        6.58        3.17      6.40 o 
   1  10  18        3.12        2.47      5.08 o 
   2  10  18        4.03       -0.22      6.28 o 
   3  10  18       31.42       38.46      8.32 o 
   0  11  18       17.75       20.17      9.11 o 
   1  11  18        2.55        2.24      6.24 o 
   1   0  19      526.33      497.58     15.05 o 
   2   0  19       54.55       58.07      6.40 o 
   3   0  19       86.00       77.03      7.34 o 
   4   0  19       14.35        7.18      6.72 o 
   5   0  19        2.17       -9.57     12.16 o 
   6   0  19       37.25       47.63     12.98 o 
   7   0  19        0.86       -4.69     11.03 o 
   0   1  19      435.32      382.46     11.68 o 
   1   1  19      369.97      372.90      8.13 o 
   2   1  19      164.76      164.81      6.22 o 
   3   1  19       43.46       39.88      4.55 o 
   4   1  19       20.58       19.63      5.79 o 
   5   1  19        1.90       -2.98      6.21 o 
   6   1  19       48.10       58.87     10.07 o 
   7   1  19       34.50       15.89      8.32 o 
   0   2  19      212.28      233.65      8.12 o 
   1   2  19      609.41      619.80     14.56 o 
   2   2  19      161.33      137.16      6.09 o 
   3   2  19       60.52       67.25      5.03 o 
   4   2  19      101.41      139.92      8.11 o 
   5   2  19      120.95      161.67     19.60 o 
   6   2  19       84.82      108.02     10.64 o 
   7   2  19        3.33       -9.24      9.40 o 
   0   3  19      769.32      797.36     19.12 o 
   1   3  19       74.06       93.57      4.96 o 
   2   3  19      362.11      360.63      8.31 o 
   3   3  19      450.05      429.29     10.33 o 
   4   3  19      445.02      423.45     12.27 o 
   5   3  19       14.08        4.57      6.28 o 
   6   3  19       45.05       42.78      8.29 o 
   0   4  19       84.82       99.42      6.45 o 
   1   4  19      266.36      235.51      6.75 o 
   2   4  19       23.30       27.95      3.87 o 
   3   4  19      168.87      174.27      8.55 o 
   4   4  19       52.74       64.84      7.02 o 
   5   4  19       37.10       25.56      7.47 o 
   6   4  19       22.78       16.85      7.03 o 
   0   5  19       41.77       51.51      5.48 o 
   1   5  19       85.32       93.33      5.82 o 
   2   5  19      109.23      112.60      8.17 o 
   3   5  19        8.66        4.82      4.52 o 
   4   5  19       39.09       45.53      6.45 o 
   5   5  19        3.50       -1.08      5.47 o 
   6   5  19        5.54       -2.69      6.36 o 
   0   6  19      242.91      269.72     17.84 o 
   1   6  19       25.89       23.64      4.35 o 
   2   6  19       14.95       13.35      4.31 o 
   3   6  19       20.05       15.85      5.01 o 
   4   6  19       19.74       17.07      5.30 o 
   5   6  19        4.32        5.78      5.85 o 
   0   7  19       42.51       31.13      6.02 o 
   1   7  19       98.48      109.61     10.52 o 
   2   7  19       38.00       36.49      5.74 o 
   3   7  19        8.43        2.57      4.55 o 
   4   7  19       23.00       18.39      6.03 o 
   5   7  19        3.59       -1.42      5.85 o 
   0   8  19       23.97       14.30      5.76 o 
   1   8  19       13.60       11.38      4.21 o 
   2   8  19        5.36       -2.23      4.75 o 
   3   8  19        8.00        9.74      5.35 o 
   4   8  19       13.30       10.07      6.27 o 
   0   9  19        0.20       -1.63      5.40 o 
   1   9  19        5.13       -0.63      4.21 o 
   2   9  19       14.26       13.27      5.48 o 
   3   9  19        7.62        7.26      5.43 o 
   4   9  19        1.38        0.15      6.21 o 
   0  10  19        0.00       -1.88      7.19 o 
   1  10  19        1.49       -0.98      6.04 o 
   2  10  19        1.93       -6.25      6.25 o 
   0   0  20      316.96      339.85     12.90 o 
   1   0  20      424.09      454.50     14.27 o 
   2   0  20       41.84       23.50      5.36 o 
   3   0  20        9.61        3.70      4.92 o 
   4   0  20        3.18       -0.01      5.28 o 
   5   0  20      233.03      213.30     17.11 o 
   6   0  20       15.90       22.43     11.44 o 
   0   1  20     1191.16     1101.92     25.56 o 
   1   1  20      214.43      208.22      6.36 o 
   2   1  20       73.69       87.03      5.38 o 
   3   1  20      181.50      157.84      6.41 o 
   4   1  20       95.42       79.51      7.13 o 
   5   1  20        5.61       -1.35      6.53 o 
   6   1  20       86.24       95.55     10.63 o 
   0   2  20       96.15       92.00      6.25 o 
   1   2  20      366.31      388.85      9.09 o 
   2   2  20        4.06        1.41      3.25 o 
   3   2  20       60.72       62.51      5.12 o 
   4   2  20      226.51      241.94      9.76 o 
   5   2  20        9.13        3.14      6.57 o 
   6   2  20       24.44       19.49      7.87 o 
   0   3  20      190.74      186.48      7.44 o 
   1   3  20       95.02      110.75      5.44 o 
   2   3  20       74.58       74.65      4.94 o 
   3   3  20       79.88       97.52      5.91 o 
   4   3  20       18.83       11.69      4.96 o 
   5   3  20       62.72       59.55      8.54 o 
   6   3  20        0.37       -6.91      6.91 o 
   0   4  20       11.56       14.46      4.21 o 
   1   4  20      338.12      333.86      9.21 o 
   2   4  20      173.40      155.76      6.00 o 
   3   4  20       50.88       63.20      6.03 o 
   4   4  20       22.76       20.95      5.98 o 
   5   4  20       42.36       41.66      7.67 o 
   6   4  20       20.47       19.39      7.70 o 
   0   5  20      175.22      153.26      7.33 o 
   1   5  20      135.79      165.38      7.40 o 
   2   5  20       36.33       39.63      4.74 o 
   3   5  20      106.58      108.09      7.81 o 
   4   5  20        1.89       -0.66      4.87 o 
   5   5  20        2.21        3.42      5.41 o 
   6   5  20        2.54       -7.76      7.76 o 
   0   6  20        0.03       -4.94      4.94 o 
   1   6  20       22.25       18.59      4.57 o 
   2   6  20       63.23       73.51      6.08 o 
   3   6  20       17.80       18.62      5.68 o 
   4   6  20        5.74        6.39      5.69 o 
   5   6  20       12.17       12.65      5.91 o 
   0   7  20        1.11       -3.23      5.08 o 
   1   7  20       61.32       70.33      8.63 o 
   2   7  20       21.50       14.04      4.52 o 
   3   7  20        2.82        3.74      4.87 o 
   4   7  20        2.88        1.21      5.17 o 
   5   7  20        1.46        3.32      6.31 o 
   0   8  20        0.89       -2.15      5.69 o 
   1   8  20        2.80       -0.85      4.39 o 
   2   8  20       15.32       15.56      5.33 o 
   3   8  20        5.26        4.08      5.45 o 
   4   8  20        9.33        0.14      5.28 o 
   0   9  20        3.96        9.59      7.11 o 
   1   9  20       19.97       22.10      5.28 o 
   2   9  20        1.12        0.20      5.23 o 
   3   9  20        0.52       -2.89      5.49 o 
   0  10  20        0.00       -6.77      6.77 o 
   1  10  20        4.16        2.66      4.95 o 
   2  10  20        5.00       -0.67     10.02 o 
   1   0  21      823.72      832.58     22.76 o 
   2   0  21       87.66       84.62      7.55 o 
   3   0  21       27.61       15.67      5.53 o 
   4   0  21      117.23      146.29     10.68 o 
   5   0  21       55.88       63.45     13.49 o 
   6   0  21       19.50        7.01     22.02 o 
   0   1  21       62.49       90.63     11.44 o 
   1   1  21      187.24      199.91      7.46 o 
   2   1  21      208.07      186.58      7.11 o 
   3   1  21       37.28       29.45      4.30 o 
   4   1  21       47.96       48.03      5.54 o 
   5   1  21       17.00        5.58      6.95 o 
   6   1  21       62.44       73.28     10.11 o 
   0   2  21      300.53      298.22     10.87 o 
   1   2  21      112.99      126.40      6.33 o 
   2   2  21       13.54       11.09      3.70 o 
   3   2  21       56.07       54.58      5.07 o 
   4   2  21       19.86       15.76      4.74 o 
   5   2  21       12.02        4.93      5.84 o 
   6   2  21       33.89       21.15      8.41 o 
   0   3  21      170.29      193.00      8.58 o 
   1   3  21       41.44       45.51      4.15 o 
   2   3  21       64.26       48.44      4.89 o 
   3   3  21        0.74       -0.68      3.60 o 
   4   3  21       24.97       28.05      5.07 o 
   5   3  21        4.35       -2.84      6.29 o 
   6   3  21        5.13       -0.26     11.91 o 
   0   4  21       12.45        2.76      4.48 o 
   1   4  21        3.53        6.35      3.15 o 
   2   4  21        8.77        2.33      3.34 o 
   3   4  21        4.33       -2.13      4.47 o 
   4   4  21      179.27      207.68     11.79 o 
   5   4  21        4.73        4.26      5.85 o 
   6   4  21       15.36        6.03      7.68 o 
   0   5  21       62.16       59.38      7.09 o 
   1   5  21      144.23      153.08      7.27 o 
   2   5  21        7.31        3.94      3.65 o 
   3   5  21       46.51       46.26      6.04 o 
   4   5  21       17.30       31.03      5.99 o 
   5   5  21       34.11       25.00      6.45 o 
   0   6  21       51.45       55.68      7.78 o 
   1   6  21       11.31       12.11      4.33 o 
   2   6  21        3.73        2.83      4.04 o 
   3   6  21       72.82       77.44      7.15 o 
   4   6  21        2.05       -4.94      4.94 o 
   5   6  21        3.28       10.17      6.34 o 
   0   7  21        9.44       12.20      6.40 o 
   1   7  21        4.86        2.05      4.18 o 
   2   7  21        6.89       10.02      4.67 o 
   3   7  21       13.18        9.38      5.24 o 
   4   7  21        3.37        0.04      5.23 o 
   0   8  21        0.42       -4.92      6.16 o 
   1   8  21        5.54        6.29      4.64 o 
   2   8  21       20.84       23.83      5.81 o 
   3   8  21        8.85       10.33      6.51 o 
   4   8  21        5.50        2.35      5.87 o 
   0   9  21        4.82       -1.16      7.13 o 
   1   9  21       20.65       22.44      5.70 o 
   2   9  21        8.53       16.69      6.50 o 
   3   9  21        0.46       -3.72      5.69 o 
   0  10  21        3.59        5.34      7.73 o 
   1  10  21        1.42        0.67      5.22 o 
   0   0  22       64.18       85.35     15.27 o 
   1   0  22       42.10       84.02      8.42 o 
   2   0  22       11.72        3.97      4.89 o 
   3   0  22        0.48       -1.03      4.92 o 
   4   0  22        4.76        2.48      5.46 o 
   5   0  22       24.83        4.09     10.27 o 
   6   0  22       24.77       15.31     12.43 o 
   0   1  22        0.22       -5.65      5.65 o 
   1   1  22      357.40      353.18      9.42 o 
   2   1  22       22.57       19.39      3.89 o 
   3   1  22        7.81        3.59      3.82 o 
   4   1  22        0.88       -1.00      3.94 o 
   5   1  22       12.50       15.20      6.44 o 
   6   1  22       15.46       -0.27      7.80 o 
   0   2  22        3.66        7.29      6.52 o 
   1   2  22       82.33      101.62      5.89 o 
   2   2  22       79.33       87.39      6.45 o 
   3   2  22       11.91        9.65      3.84 o 
   4   2  22       57.28       46.10      5.56 o 
   5   2  22       45.14       52.97      7.58 o 
   6   2  22       24.18       18.11      8.64 o 
   0   3  22       27.74       11.46      5.76 o 
   1   3  22       57.48       66.33      4.72 o 
   2   3  22      106.77      105.49      6.35 o 
   3   3  22       63.86       73.22      5.77 o 
   4   3  22       57.65       61.68      6.66 o 
   5   3  22        2.39       -6.44      6.44 o 
   0   4  22       36.37       25.65      6.50 o 
   1   4  22        8.39        8.51      3.34 o 
   2   4  22        1.07        1.57      3.89 o 
   3   4  22       30.16       22.03      6.33 o 
   4   4  22       27.40       28.73      5.90 o 
   5   4  22        4.70       -1.92      5.75 o 
   0   5  22        6.72       10.53      8.20 o 
   1   5  22       12.02       12.72      3.82 o 
   2   5  22       29.26       27.01      4.35 o 
   3   5  22        2.93       -0.81      4.65 o 
   4   5  22        9.69       10.21      5.50 o 
   5   5  22       10.10        7.66      6.89 o 
   0   6  22        7.53        9.79      7.22 o 
   1   6  22        2.17       -1.26      4.23 o 
   2   6  22       10.89       11.95      4.54 o 
   3   6  22        0.13       -3.46      4.48 o 
   4   6  22       10.57        7.09      5.34 o 
   0   7  22       27.78       37.97      9.50 o 
   1   7  22       17.99       17.22      5.93 o 
   2   7  22       12.19       12.63      4.89 o 
   3   7  22        7.83        9.30      5.44 o 
   4   7  22        3.70        5.99      5.31 o 
   0   8  22       10.59       12.99      9.58 o 
   1   8  22        9.87        7.33      5.14 o 
   2   8  22        8.61        7.92      5.65 o 
   3   8  22       15.52       14.72      6.07 o 
   0   9  22        0.46       -5.72      8.45 o 
   1   9  22        3.26        0.70      5.60 o 
   2   9  22        1.77        5.56      6.10 o 
   1   0  23        2.67        2.83      5.49 o 
   2   0  23        1.88       -2.87      4.65 o 
   3   0  23        9.47       -0.43      5.40 o 
   4   0  23       11.69        6.65      6.29 o 
   5   0  23       56.45       44.53      9.61 o 
   0   1  23        2.29        0.96      6.38 o 
   1   1  23       85.40      109.79      6.29 o 
   2   1  23       29.83       27.77      4.40 o 
   3   1  23       40.35       36.56      4.94 o 
   4   1  23       21.33       23.82      4.78 o 
   5   1  23        8.61        6.54      6.26 o 
   0   2  23        1.60       -3.60      5.95 o 
   1   2  23       50.56       56.24      4.95 o 
   2   2  23       45.25       35.54      4.54 o 
   3   2  23        3.82       -3.68      3.68 o 
   4   2  23       10.26        5.44      4.71 o 
   5   2  23        1.40       -5.17      5.17 o 
   0   3  23       17.27       10.66      8.61 o 
   1   3  23       75.85       82.85      5.59 o 
   2   3  23       50.74       47.42      5.02 o 
   3   3  23       24.36       25.93      4.75 o 
   4   3  23        6.86        2.49      5.02 o 
   5   3  23       26.38       22.37      9.41 o 
   0   4  23        1.55       -4.71      4.71 o 
   1   4  23        3.32        0.86      3.49 o 
   2   4  23       66.47       80.56      8.12 o 
   3   4  23        6.97        3.70      4.82 o 
   4   4  23        0.55        0.61      5.17 o 
   5   4  23        2.02       -5.77      6.70 o 
   0   5  23       45.81       66.21     15.89 o 
   1   5  23       73.13       95.71      6.70 o 
   2   5  23        7.58       -1.35      4.20 o 
   3   5  23       19.68       14.94      5.42 o 
   4   5  23        2.47        4.47      5.25 o 
   0   6  23        0.90        1.10      6.93 o 
   1   6  23       38.10       52.12      6.40 o 
   2   6  23        2.95        2.55      4.44 o 
   3   6  23        0.58       -2.83      4.91 o 
   4   6  23        2.29       -2.84      5.49 o 
   0   7  23       23.80       23.54      8.76 o 
   1   7  23       14.14       12.53      5.30 o 
   2   7  23        1.44       -0.19      4.75 o 
   3   7  23        0.58        6.62      5.62 o 
   0   8  23        2.14        5.51      8.43 o 
   1   8  23       15.47       17.36      5.74 o 
   2   8  23       12.40        4.95      5.46 o 
   0   9  23        1.33       -6.75     15.75 o 
   0   0  24      106.73       95.54     16.35 o 
   1   0  24        0.12       -3.06      7.34 o 
   2   0  24        3.29       -4.76      5.15 o 
   3   0  24        7.54        2.38      5.62 o 
   4   0  24        2.49        0.08      6.21 o 
   5   0  24        1.97        0.58      7.97 o 
   0   1  24       24.80       19.11      8.25 o 
   1   1  24       44.93       46.41      6.62 o 
   2   1  24       15.51       12.69      3.96 o 
   3   1  24       16.63       12.75      4.37 o 
   4   1  24        0.65       -0.09      4.08 o 
   5   1  24        8.78        3.92      5.76 o 
   0   2  24       40.39       41.24      9.50 o 
   1   2  24       16.47       15.40      4.65 o 
   2   2  24        0.07       -1.80      3.72 o 
   3   2  24        7.09       -3.93      3.93 o 
   4   2  24       11.16        7.07      4.91 o 
   5   2  24       23.09       15.31      5.94 o 
   0   3  24        1.78        9.15      5.36 o 
   1   3  24        5.02        5.44      4.51 o 
   2   3  24        5.34        4.96      3.87 o 
   3   3  24        5.10        2.91      4.29 o 
   4   3  24       10.02        6.00      5.62 o 
   5   3  24        1.08       -4.86      5.58 o 
   0   4  24        4.40       -0.73      5.20 o 
   1   4  24        7.24        4.53      4.31 o 
   2   4  24        3.30        0.55      4.02 o 
   3   4  24        0.43       -3.48      4.91 o 
   4   4  24        6.26        2.97      5.50 o 
   0   5  24        6.80        8.17      7.01 o 
   1   5  24        1.79       -0.37      4.41 o 
   2   5  24        2.35       -4.41      4.41 o 
   3   5  24        6.18        3.64      5.30 o 
   4   5  24        2.70        1.53      5.37 o 
   0   6  24       11.75       21.33     15.28 o 
   1   6  24       24.71       25.04      5.62 o 
   2   6  24        2.37       -1.10      4.93 o 
   3   6  24       11.95       12.40      5.78 o 
   0   7  24       47.60       63.47     11.81 o 
   1   7  24        0.93       -5.07      5.07 o 
   2   7  24        3.88       -0.99      4.74 o 
   3   7  24        3.49       -1.21      5.63 o 
   0   8  24        0.09       -0.39      8.38 o 
   1   8  24        5.34        6.40      6.12 o 
   1   0  25        1.05      -10.94     10.94 o 
   2   0  25        0.36       -5.54      5.54 o 
   3   0  25       10.39       10.77      5.96 o 
   4   0  25        1.22       -4.52      5.87 o 
   5   0  25        1.45       -4.11      8.26 o 
   0   1  25       91.70      117.02     16.95 o 
   1   1  25       11.83       13.00      5.87 o 
   2   1  25       41.74       43.04      5.56 o 
   3   1  25       28.16       30.29      5.10 o 
   4   1  25        1.70       -4.20      4.20 o 
   5   1  25        5.04       -5.34      5.34 o 
   0   2  25       43.06       37.10      9.39 o 
   1   2  25        7.68        2.09      5.04 o 
   2   2  25        3.84       -0.81      3.87 o 
   3   2  25       16.83       21.65      4.74 o 
   4   2  25        7.15        3.52      5.01 o 
   0   3  25       40.03       21.95      9.70 o 
   1   3  25       39.30       53.80      6.26 o 
   2   3  25       21.80       20.53      4.64 o 
   3   3  25       16.08       10.30      5.04 o 
   4   3  25        5.11        3.02      5.46 o 
   0   4  25        3.09       -1.69      8.84 o 
   1   4  25        4.95        5.20      5.37 o 
   2   4  25        8.41       -0.63      4.40 o 
   3   4  25        4.32        2.00      5.41 o 
   4   4  25        3.66       10.42      6.00 o 
   0   5  25       26.07       31.69     15.11 o 
   1   5  25        0.28       -3.23      6.33 o 
   2   5  25        5.83        3.65      4.66 o 
   3   5  25        1.13       -5.12      5.12 o 
   0   6  25        2.76        7.82      7.92 o 
   1   6  25        1.03        4.40      5.68 o 
   2   6  25        4.58        5.02      6.02 o 
   3   6  25        1.26       -1.24      7.14 o 
   0   7  25        1.90        7.36      8.39 o 
   1   7  25        1.10       -0.16      6.08 o 
   2   7  25        1.35       -2.96      5.93 o 
   0   0  26       29.12       25.50     13.01 o 
   1   0  26       19.56       15.82      8.67 o 
   2   0  26       12.97        8.69      6.93 o 
   3   0  26        0.16       -0.48      6.26 o 
   4   0  26        2.64       -6.39      6.39 o 
   0   1  26       36.51       49.16     10.42 o 
   1   1  26        1.07        3.08      5.25 o 
   2   1  26        0.07       -4.56      4.56 o 
   3   1  26        1.15       -2.96      4.32 o 
   4   1  26        3.05       -4.72      4.72 o 
   0   2  26       32.59       32.21      9.79 o 
   1   2  26        0.61       -4.85      4.85 o 
   2   2  26       18.90       22.87      5.09 o 
   3   2  26        4.87       -2.79      4.41 o 
   4   2  26        2.96        0.69      5.09 o 
   0   3  26        5.82       10.74      8.38 o 
   1   3  26        6.98        6.54      5.87 o 
   2   3  26        3.86        5.08      4.42 o 
   3   3  26        2.81       -2.53      4.68 o 
   4   3  26        0.41       -5.21      5.54 o 
   0   4  26       15.72       13.03      9.04 o 
   1   4  26        0.17        0.63      5.62 o 
   2   4  26       26.37       45.06      6.84 o 
   3   4  26        2.56       -4.56      5.29 o 
   0   5  26        0.20        2.44      8.07 o 
   1   5  26        1.78       -2.41      6.11 o 
   2   5  26        1.86       -1.80      6.09 o 
   3   5  26        1.01       -5.18      5.18 o 
   0   6  26        9.32        8.90      8.99 o 
   1   6  26        7.41       15.69      7.41 o 
   2   6  26        4.36        8.14      6.39 o 
   0   7  26       25.47       38.22     10.65 o 
   1   0  27        2.40        1.88      7.33 o 
   2   0  27        0.02        0.07      7.53 o 
   3   0  27        1.71       -5.24     10.01 o 
   4   0  27        0.05       -3.36      7.97 o 
   0   1  27       13.26       17.60     20.09 o 
   1   1  27       37.52       35.07      7.09 o 
   2   1  27        8.16       -0.45      5.52 o 
   3   1  27        4.87        0.38      4.93 o 
   4   1  27        0.41        1.73      5.22 o 
   0   2  27        3.82       13.27      8.75 o 
   1   2  27        3.19       -5.40      5.40 o 
   2   2  27        3.02        0.50      5.58 o 
   3   2  27        1.62        0.95      4.53 o 
   0   3  27        1.80        3.45      8.36 o 
   1   3  27       13.03       14.55      6.34 o 
   2   3  27        6.41        8.38      5.24 o 
   3   3  27        3.69        3.34      5.02 o 
   0   4  27        0.08       -7.29     10.22 o 
   1   4  27       14.91       26.32      8.46 o 
   2   4  27        0.65        6.04      5.98 o 
   3   4  27        0.73       -4.17      5.47 o 
   0   5  27       20.80       25.77     14.27 o 
   1   5  27       17.65       29.47      8.11 o 
   2   5  27        0.93       -3.61     10.08 o 
   0   6  27        7.86       15.07      9.19 o 
   1   6  27        5.13       11.97      7.87 o 
   0   0  28       22.74       32.03     13.49 o 
   1   0  28        0.03       -3.00      7.58 o 
   2   0  28        8.93       -3.78     17.06 o 
   3   0  28        0.12       -2.03      7.14 o 
   0   1  28        0.02        0.60     11.76 o 
   1   1  28        1.52       -5.38      5.38 o 
   2   1  28        4.97        1.03      5.64 o 
   3   1  28        0.20       -5.21      5.21 o 
   0   2  28       27.79       39.96     10.78 o 
   1   2  28       12.03        4.17      6.12 o 
   2   2  28        0.34        5.84      5.90 o 
   3   2  28        3.76        0.27      5.76 o 
   0   3  28        0.74       -0.19      8.32 o 
   1   3  28       22.71       16.35      6.88 o 
   2   3  28        9.25       15.31      8.67 o 
   0   4  28        0.14       -6.41     13.86 o 
   1   4  28        8.81        6.60      7.99 o 
   2   4  28        6.15        2.68      6.17 o 
   0   5  28        3.25       12.05     13.95 o 
   1   0  29       22.92       16.23      9.14 o 
   2   0  29        5.28        9.84      9.50 o 
   0   1  29        1.68        7.92     10.18 o 
   1   1  29        7.60        7.70      6.26 o 
   2   1  29        5.62        7.57      6.48 o 
   0   2  29        0.07       -3.54      8.57 o 
   1   2  29        5.89        0.99      6.06 o 
   2   2  29        2.09       -5.98      5.98 o 
   0   3  29       26.96       25.20      9.74 o 
   1   3  29       19.11       29.64      7.74 o 
   0   0  30        0.48        1.30     12.54 o 
   0   1  30       23.88       35.64     11.43 o 
                                                 
